# Supplementary material for: CapPlant: a capsule network based framework for plant disease classification
Source: PeerJ Comput Sci. 2021 Nov 5;7:e752. doi: 10.7717/peerj-cs.752 (PMC8576552; doi:10.7717/peerj-cs.752)
Supplement: Supplemental Information 2 [file peerj-cs-07-752-s002.txt]

--
Total training images: 5000
Total validation images: 5423
Total validation images: 5470
Found 43429 images belonging to 38 classes.
Found 5417 images belonging to 38 classes.
Found 5459 images belonging to 38 classes.
_________________________________________________________________
Layer (type)                 Output Shape              Param #   
=================================================================
input_1 (InputLayer)         (None, 224, 224, 3)       0         
_________________________________________________________________
conv2d_1 (Conv2D)            (None, 224, 224, 16)      448       
_________________________________________________________________
max_pooling2d_1 (MaxPooling2 (None, 112, 112, 16)      0         
_________________________________________________________________
conv2d_2 (Conv2D)            (None, 112, 112, 32)      4640      
_________________________________________________________________
max_pooling2d_2 (MaxPooling2 (None, 56, 56, 32)        0         
_________________________________________________________________
conv2d_3 (Conv2D)            (None, 56, 56, 64)        18496     
_________________________________________________________________
max_pooling2d_3 (MaxPooling2 (None, 28, 28, 64)        0         
_________________________________________________________________
conv2d_4 (Conv2D)            (None, 28, 28, 128)       73856     
_________________________________________________________________
max_pooling2d_4 (MaxPooling2 (None, 14, 14, 128)       0         
_________________________________________________________________
reshape_1 (Reshape)          (None, 14, 14, 1, 128)    0         
_________________________________________________________________
conv_cap (ConvCapsuleLayer)  (None, 14, 14, 1, 256)    295168    
_________________________________________________________________
reshape_2 (Reshape)          (None, 14, 14, 256)       0         
_________________________________________________________________
flatten_1 (Flatten)          (None, 50176)             0         
_________________________________________________________________
dense_1 (Dense)              (None, 38)                1906726   
=================================================================
Total params: 2,299,334
Trainable params: 2,299,334
Non-trainable params: 0
_________________________________________________________________
Epoch 1/200

  1/156 [..............................] - ETA: 7:37 - loss: 3.6449 - acc: 0.0000e+00
  2/156 [..............................] - ETA: 4:02 - loss: 3.7673 - acc: 0.0312    
  3/156 [..............................] - ETA: 2:49 - loss: 3.7358 - acc: 0.0521
  4/156 [..............................] - ETA: 2:13 - loss: 3.6513 - acc: 0.0781
  5/156 [..............................] - ETA: 1:51 - loss: 3.6684 - acc: 0.0750
  6/156 [>.............................] - ETA: 1:36 - loss: 3.6917 - acc: 0.0833
  7/156 [>.............................] - ETA: 1:26 - loss: 3.7295 - acc: 0.1027
  8/156 [>.............................] - ETA: 1:18 - loss: 3.7600 - acc: 0.1055
  9/156 [>.............................] - ETA: 1:11 - loss: 3.7488 - acc: 0.1111
 10/156 [>.............................] - ETA: 1:06 - loss: 3.7365 - acc: 0.1125
 11/156 [=>............................] - ETA: 1:01 - loss: 3.6845 - acc: 0.1051
 12/156 [=>............................] - ETA: 58s - loss: 3.6508 - acc: 0.1172 
 13/156 [=>............................] - ETA: 55s - loss: 3.6451 - acc: 0.1202
 14/156 [=>............................] - ETA: 52s - loss: 3.6438 - acc: 0.1339
 15/156 [=>............................] - ETA: 50s - loss: 3.6684 - acc: 0.1271
 16/156 [==>...........................] - ETA: 48s - loss: 3.6751 - acc: 0.1270
 17/156 [==>...........................] - ETA: 46s - loss: 3.6655 - acc: 0.1324
 18/156 [==>...........................] - ETA: 44s - loss: 3.6571 - acc: 0.1337
 19/156 [==>...........................] - ETA: 42s - loss: 3.6574 - acc: 0.1349
 20/156 [==>...........................] - ETA: 41s - loss: 3.6601 - acc: 0.1297
 21/156 [===>..........................] - ETA: 40s - loss: 3.6367 - acc: 0.1310
 22/156 [===>..........................] - ETA: 39s - loss: 3.6283 - acc: 0.1307
 23/156 [===>..........................] - ETA: 37s - loss: 3.6178 - acc: 0.1304
 24/156 [===>..........................] - ETA: 36s - loss: 3.5928 - acc: 0.1406
 25/156 [===>..........................] - ETA: 36s - loss: 3.5871 - acc: 0.1400
 26/156 [====>.........................] - ETA: 35s - loss: 3.5717 - acc: 0.1430
 27/156 [====>.........................] - ETA: 34s - loss: 3.5432 - acc: 0.1470
 28/156 [====>.........................] - ETA: 33s - loss: 3.5347 - acc: 0.1496
 29/156 [====>.........................] - ETA: 33s - loss: 3.5157 - acc: 0.1519
 30/156 [====>.........................] - ETA: 32s - loss: 3.5017 - acc: 0.1531
 31/156 [====>.........................] - ETA: 31s - loss: 3.4881 - acc: 0.1542
 32/156 [=====>........................] - ETA: 30s - loss: 3.4706 - acc: 0.1553
 33/156 [=====>........................] - ETA: 30s - loss: 3.4453 - acc: 0.1619
 34/156 [=====>........................] - ETA: 29s - loss: 3.4392 - acc: 0.1618
 35/156 [=====>........................] - ETA: 29s - loss: 3.4301 - acc: 0.1625
 36/156 [=====>........................] - ETA: 28s - loss: 3.4129 - acc: 0.1667
 37/156 [======>.......................] - ETA: 28s - loss: 3.4074 - acc: 0.1706
 38/156 [======>.......................] - ETA: 27s - loss: 3.3973 - acc: 0.1735
 39/156 [======>.......................] - ETA: 27s - loss: 3.3818 - acc: 0.1755
 40/156 [======>.......................] - ETA: 26s - loss: 3.3738 - acc: 0.1750
 41/156 [======>.......................] - ETA: 26s - loss: 3.3552 - acc: 0.1776
 42/156 [=======>......................] - ETA: 25s - loss: 3.3460 - acc: 0.1815
 43/156 [=======>......................] - ETA: 25s - loss: 3.3383 - acc: 0.1846
 44/156 [=======>......................] - ETA: 25s - loss: 3.3185 - acc: 0.1889
 45/156 [=======>......................] - ETA: 24s - loss: 3.3036 - acc: 0.1910
 46/156 [=======>......................] - ETA: 24s - loss: 3.2926 - acc: 0.1929
 47/156 [========>.....................] - ETA: 24s - loss: 3.2802 - acc: 0.1955
 48/156 [========>.....................] - ETA: 23s - loss: 3.2649 - acc: 0.1979
 49/156 [========>.....................] - ETA: 23s - loss: 3.2516 - acc: 0.1996
 50/156 [========>.....................] - ETA: 23s - loss: 3.2375 - acc: 0.2019
 51/156 [========>.....................] - ETA: 22s - loss: 3.2264 - acc: 0.2028
 52/156 [=========>....................] - ETA: 22s - loss: 3.2058 - acc: 0.2061
 53/156 [=========>....................] - ETA: 22s - loss: 3.1883 - acc: 0.2081
 54/156 [=========>....................] - ETA: 21s - loss: 3.1816 - acc: 0.2089
 55/156 [=========>....................] - ETA: 21s - loss: 3.1732 - acc: 0.2102
 56/156 [=========>....................] - ETA: 21s - loss: 3.1762 - acc: 0.2098
 57/156 [=========>....................] - ETA: 21s - loss: 3.1645 - acc: 0.2122
 58/156 [==========>...................] - ETA: 20s - loss: 3.1584 - acc: 0.2134
 59/156 [==========>...................] - ETA: 20s - loss: 3.1579 - acc: 0.2129
 60/156 [==========>...................] - ETA: 20s - loss: 3.1442 - acc: 0.2151
 61/156 [==========>...................] - ETA: 19s - loss: 3.1288 - acc: 0.2167
 62/156 [==========>...................] - ETA: 19s - loss: 3.1165 - acc: 0.2188
 63/156 [===========>..................] - ETA: 19s - loss: 3.1002 - acc: 0.2227
 64/156 [===========>..................] - ETA: 19s - loss: 3.0937 - acc: 0.2236
 65/156 [===========>..................] - ETA: 18s - loss: 3.0826 - acc: 0.2240
 66/156 [===========>..................] - ETA: 18s - loss: 3.0764 - acc: 0.2249
 67/156 [===========>..................] - ETA: 18s - loss: 3.0702 - acc: 0.2262
 68/156 [============>.................] - ETA: 17s - loss: 3.0601 - acc: 0.2279
 69/156 [============>.................] - ETA: 17s - loss: 3.0518 - acc: 0.2296
 70/156 [============>.................] - ETA: 17s - loss: 3.0426 - acc: 0.2313
 71/156 [============>.................] - ETA: 17s - loss: 3.0319 - acc: 0.2337
 72/156 [============>.................] - ETA: 16s - loss: 3.0294 - acc: 0.2344
 73/156 [=============>................] - ETA: 16s - loss: 3.0253 - acc: 0.2354
 74/156 [=============>................] - ETA: 16s - loss: 3.0182 - acc: 0.2365
 75/156 [=============>................] - ETA: 16s - loss: 3.0105 - acc: 0.2375
 76/156 [=============>................] - ETA: 16s - loss: 3.0034 - acc: 0.2389
 77/156 [=============>................] - ETA: 15s - loss: 2.9964 - acc: 0.2411
 78/156 [==============>...............] - ETA: 15s - loss: 2.9871 - acc: 0.2428
 79/156 [==============>...............] - ETA: 15s - loss: 2.9816 - acc: 0.2437
 80/156 [==============>...............] - ETA: 15s - loss: 2.9729 - acc: 0.2449
 81/156 [==============>...............] - ETA: 14s - loss: 2.9667 - acc: 0.2461
 82/156 [==============>...............] - ETA: 14s - loss: 2.9591 - acc: 0.2470
 83/156 [==============>...............] - ETA: 14s - loss: 2.9533 - acc: 0.2477
 84/156 [===============>..............] - ETA: 14s - loss: 2.9408 - acc: 0.2500
 85/156 [===============>..............] - ETA: 13s - loss: 2.9286 - acc: 0.2522
 86/156 [===============>..............] - ETA: 13s - loss: 2.9233 - acc: 0.2533
 87/156 [===============>..............] - ETA: 13s - loss: 2.9181 - acc: 0.2540
 88/156 [===============>..............] - ETA: 13s - loss: 2.9166 - acc: 0.2543
 89/156 [================>.............] - ETA: 13s - loss: 2.9057 - acc: 0.2567
 90/156 [================>.............] - ETA: 12s - loss: 2.8994 - acc: 0.2573
 91/156 [================>.............] - ETA: 12s - loss: 2.8902 - acc: 0.2593
 92/156 [================>.............] - ETA: 12s - loss: 2.8839 - acc: 0.2605
 93/156 [================>.............] - ETA: 12s - loss: 2.8753 - acc: 0.2621
 94/156 [=================>............] - ETA: 12s - loss: 2.8695 - acc: 0.2630
 95/156 [=================>............] - ETA: 11s - loss: 2.8615 - acc: 0.2648
 96/156 [=================>............] - ETA: 11s - loss: 2.8503 - acc: 0.2673
 97/156 [=================>............] - ETA: 11s - loss: 2.8444 - acc: 0.2684
 98/156 [=================>............] - ETA: 11s - loss: 2.8387 - acc: 0.2691
 99/156 [==================>...........] - ETA: 10s - loss: 2.8328 - acc: 0.2708
100/156 [==================>...........] - ETA: 10s - loss: 2.8337 - acc: 0.2694
101/156 [==================>...........] - ETA: 10s - loss: 2.8319 - acc: 0.2692
102/156 [==================>...........] - ETA: 10s - loss: 2.8256 - acc: 0.2705
103/156 [==================>...........] - ETA: 10s - loss: 2.8209 - acc: 0.2725
104/156 [===================>..........] - ETA: 9s - loss: 2.8128 - acc: 0.2743 
105/156 [===================>..........] - ETA: 9s - loss: 2.8020 - acc: 0.2771
106/156 [===================>..........] - ETA: 9s - loss: 2.7988 - acc: 0.2777
107/156 [===================>..........] - ETA: 9s - loss: 2.7985 - acc: 0.2766
108/156 [===================>..........] - ETA: 9s - loss: 2.7933 - acc: 0.2772
109/156 [===================>..........] - ETA: 8s - loss: 2.7861 - acc: 0.2787
110/156 [====================>.........] - ETA: 8s - loss: 2.7820 - acc: 0.2793
111/156 [====================>.........] - ETA: 8s - loss: 2.7765 - acc: 0.2798
112/156 [====================>.........] - ETA: 8s - loss: 2.7746 - acc: 0.2807
113/156 [====================>.........] - ETA: 8s - loss: 2.7720 - acc: 0.2812
114/156 [====================>.........] - ETA: 7s - loss: 2.7667 - acc: 0.2826
115/156 [=====================>........] - ETA: 7s - loss: 2.7618 - acc: 0.2837
116/156 [=====================>........] - ETA: 7s - loss: 2.7580 - acc: 0.2837
117/156 [=====================>........] - ETA: 7s - loss: 2.7516 - acc: 0.2853
118/156 [=====================>........] - ETA: 7s - loss: 2.7444 - acc: 0.2865
119/156 [=====================>........] - ETA: 6s - loss: 2.7333 - acc: 0.2902
120/156 [======================>.......] - ETA: 6s - loss: 2.7284 - acc: 0.2914
121/156 [======================>.......] - ETA: 6s - loss: 2.7233 - acc: 0.2921
122/156 [======================>.......] - ETA: 6s - loss: 2.7172 - acc: 0.2930
123/156 [======================>.......] - ETA: 6s - loss: 2.7152 - acc: 0.2934
124/156 [======================>.......] - ETA: 5s - loss: 2.7092 - acc: 0.2941
125/156 [=======================>......] - ETA: 5s - loss: 2.7023 - acc: 0.2955
126/156 [=======================>......] - ETA: 5s - loss: 2.6968 - acc: 0.2974
127/156 [=======================>......] - ETA: 5s - loss: 2.6911 - acc: 0.2985
128/156 [=======================>......] - ETA: 5s - loss: 2.6837 - acc: 0.3005
129/156 [=======================>......] - ETA: 5s - loss: 2.6794 - acc: 0.3016
130/156 [========================>.....] - ETA: 4s - loss: 2.6707 - acc: 0.3031
131/156 [========================>.....] - ETA: 4s - loss: 2.6637 - acc: 0.3039
132/156 [========================>.....] - ETA: 4s - loss: 2.6577 - acc: 0.3047
133/156 [========================>.....] - ETA: 4s - loss: 2.6512 - acc: 0.3059
134/156 [========================>.....] - ETA: 4s - loss: 2.6451 - acc: 0.3078
135/156 [========================>.....] - ETA: 3s - loss: 2.6375 - acc: 0.3095
136/156 [=========================>....] - ETA: 3s - loss: 2.6289 - acc: 0.3111
137/156 [=========================>....] - ETA: 3s - loss: 2.6211 - acc: 0.3127
138/156 [=========================>....] - ETA: 3s - loss: 2.6149 - acc: 0.3143
139/156 [=========================>....] - ETA: 3s - loss: 2.6067 - acc: 0.3168
140/156 [=========================>....] - ETA: 2s - loss: 2.6041 - acc: 0.3174
141/156 [==========================>...] - ETA: 2s - loss: 2.5958 - acc: 0.3194
142/156 [==========================>...] - ETA: 2s - loss: 2.5900 - acc: 0.3202
143/156 [==========================>...] - ETA: 2s - loss: 2.5867 - acc: 0.3204
144/156 [==========================>...] - ETA: 2s - loss: 2.5796 - acc: 0.3218
145/156 [==========================>...] - ETA: 2s - loss: 2.5745 - acc: 0.3233
146/156 [===========================>..] - ETA: 1s - loss: 2.5665 - acc: 0.3249
147/156 [===========================>..] - ETA: 1s - loss: 2.5607 - acc: 0.3257
148/156 [===========================>..] - ETA: 1s - loss: 2.5561 - acc: 0.3277
149/156 [===========================>..] - ETA: 1s - loss: 2.5495 - acc: 0.3291
150/156 [===========================>..] - ETA: 1s - loss: 2.5423 - acc: 0.3312
151/156 [============================>.] - ETA: 0s - loss: 2.5371 - acc: 0.3322
152/156 [============================>.] - ETA: 0s - loss: 2.5330 - acc: 0.3329
153/156 [============================>.] - ETA: 0s - loss: 2.5292 - acc: 0.3333
154/156 [============================>.] - ETA: 0s - loss: 2.5248 - acc: 0.3346
155/156 [============================>.] - ETA: 0s - loss: 2.5199 - acc: 0.3361
156/156 [==============================] - 43s 278ms/step - loss: 2.5159 - acc: 0.3375 - val_loss: 1.9144 - val_acc: 0.4726
Epoch 2/200

  1/156 [..............................] - ETA: 33s - loss: 1.9222 - acc: 0.4375
  2/156 [..............................] - ETA: 29s - loss: 1.9054 - acc: 0.5156
  3/156 [..............................] - ETA: 28s - loss: 1.9205 - acc: 0.5104
  4/156 [..............................] - ETA: 28s - loss: 1.8464 - acc: 0.5234
  5/156 [..............................] - ETA: 28s - loss: 1.8206 - acc: 0.5250
  6/156 [>.............................] - ETA: 27s - loss: 1.8719 - acc: 0.5000
  7/156 [>.............................] - ETA: 26s - loss: 1.8409 - acc: 0.5179
  8/156 [>.............................] - ETA: 26s - loss: 1.8219 - acc: 0.5156
  9/156 [>.............................] - ETA: 26s - loss: 1.8794 - acc: 0.4965
 10/156 [>.............................] - ETA: 26s - loss: 1.8717 - acc: 0.4906
 11/156 [=>............................] - ETA: 26s - loss: 1.8509 - acc: 0.4972
 12/156 [=>............................] - ETA: 25s - loss: 1.8830 - acc: 0.4844
 13/156 [=>............................] - ETA: 25s - loss: 1.8442 - acc: 0.5000
 14/156 [=>............................] - ETA: 24s - loss: 1.8344 - acc: 0.4955
 15/156 [=>............................] - ETA: 24s - loss: 1.8307 - acc: 0.4917
 16/156 [==>...........................] - ETA: 24s - loss: 1.8285 - acc: 0.4824
 17/156 [==>...........................] - ETA: 23s - loss: 1.8557 - acc: 0.4743
 18/156 [==>...........................] - ETA: 23s - loss: 1.8316 - acc: 0.4792
 19/156 [==>...........................] - ETA: 23s - loss: 1.8200 - acc: 0.4786
 20/156 [==>...........................] - ETA: 22s - loss: 1.8065 - acc: 0.4797
 21/156 [===>..........................] - ETA: 22s - loss: 1.7924 - acc: 0.4821
 22/156 [===>..........................] - ETA: 22s - loss: 1.7784 - acc: 0.4858
 23/156 [===>..........................] - ETA: 22s - loss: 1.7819 - acc: 0.4851
 24/156 [===>..........................] - ETA: 21s - loss: 1.7835 - acc: 0.4883
 25/156 [===>..........................] - ETA: 21s - loss: 1.7796 - acc: 0.4863
 26/156 [====>.........................] - ETA: 21s - loss: 1.7823 - acc: 0.4868
 27/156 [====>.........................] - ETA: 21s - loss: 1.7977 - acc: 0.4850
 28/156 [====>.........................] - ETA: 20s - loss: 1.8031 - acc: 0.4844
 29/156 [====>.........................] - ETA: 20s - loss: 1.8100 - acc: 0.4881
 30/156 [====>.........................] - ETA: 20s - loss: 1.8034 - acc: 0.4896
 31/156 [====>.........................] - ETA: 20s - loss: 1.7992 - acc: 0.4929
 32/156 [=====>........................] - ETA: 20s - loss: 1.7843 - acc: 0.4980
 33/156 [=====>........................] - ETA: 20s - loss: 1.7976 - acc: 0.4943
 34/156 [=====>........................] - ETA: 19s - loss: 1.7872 - acc: 0.4991
 35/156 [=====>........................] - ETA: 19s - loss: 1.7817 - acc: 0.4982
 36/156 [=====>........................] - ETA: 19s - loss: 1.7925 - acc: 0.4974
 37/156 [======>.......................] - ETA: 19s - loss: 1.7934 - acc: 0.4975
 38/156 [======>.......................] - ETA: 19s - loss: 1.7837 - acc: 0.5000
 39/156 [======>.......................] - ETA: 18s - loss: 1.7789 - acc: 0.5016
 40/156 [======>.......................] - ETA: 18s - loss: 1.7732 - acc: 0.5023
 41/156 [======>.......................] - ETA: 18s - loss: 1.7600 - acc: 0.5053
 42/156 [=======>......................] - ETA: 18s - loss: 1.7670 - acc: 0.5022
 43/156 [=======>......................] - ETA: 18s - loss: 1.7614 - acc: 0.5036
 44/156 [=======>......................] - ETA: 18s - loss: 1.7592 - acc: 0.5043
 45/156 [=======>......................] - ETA: 17s - loss: 1.7540 - acc: 0.5062
 46/156 [=======>......................] - ETA: 17s - loss: 1.7522 - acc: 0.5061
 47/156 [========>.....................] - ETA: 17s - loss: 1.7621 - acc: 0.5033
 48/156 [========>.....................] - ETA: 17s - loss: 1.7628 - acc: 0.5013
 49/156 [========>.....................] - ETA: 17s - loss: 1.7600 - acc: 0.5032
 50/156 [========>.....................] - ETA: 17s - loss: 1.7547 - acc: 0.5031
 51/156 [========>.....................] - ETA: 16s - loss: 1.7519 - acc: 0.5037
 52/156 [=========>....................] - ETA: 16s - loss: 1.7511 - acc: 0.5048
 53/156 [=========>....................] - ETA: 16s - loss: 1.7454 - acc: 0.5065
 54/156 [=========>....................] - ETA: 16s - loss: 1.7370 - acc: 0.5093
 55/156 [=========>....................] - ETA: 16s - loss: 1.7314 - acc: 0.5114
 56/156 [=========>....................] - ETA: 15s - loss: 1.7299 - acc: 0.5100
 57/156 [=========>....................] - ETA: 15s - loss: 1.7241 - acc: 0.5115
 58/156 [==========>...................] - ETA: 15s - loss: 1.7197 - acc: 0.5119
 59/156 [==========>...................] - ETA: 15s - loss: 1.7181 - acc: 0.5127
 60/156 [==========>...................] - ETA: 15s - loss: 1.7103 - acc: 0.5130
 61/156 [==========>...................] - ETA: 15s - loss: 1.7087 - acc: 0.5143
 62/156 [==========>...................] - ETA: 15s - loss: 1.7191 - acc: 0.5131
 63/156 [===========>..................] - ETA: 14s - loss: 1.7128 - acc: 0.5154
 64/156 [===========>..................] - ETA: 14s - loss: 1.7065 - acc: 0.5171
 65/156 [===========>..................] - ETA: 14s - loss: 1.6998 - acc: 0.5188
 66/156 [===========>..................] - ETA: 14s - loss: 1.7001 - acc: 0.5194
 67/156 [===========>..................] - ETA: 14s - loss: 1.6979 - acc: 0.5191
 68/156 [============>.................] - ETA: 14s - loss: 1.7012 - acc: 0.5193
 69/156 [============>.................] - ETA: 13s - loss: 1.6995 - acc: 0.5204
 70/156 [============>.................] - ETA: 13s - loss: 1.6947 - acc: 0.5219
 71/156 [============>.................] - ETA: 13s - loss: 1.6913 - acc: 0.5224
 72/156 [============>.................] - ETA: 13s - loss: 1.6871 - acc: 0.5239
 73/156 [=============>................] - ETA: 13s - loss: 1.6850 - acc: 0.5240
 74/156 [=============>................] - ETA: 13s - loss: 1.6874 - acc: 0.5215
 75/156 [=============>................] - ETA: 13s - loss: 1.6794 - acc: 0.5246
 76/156 [=============>................] - ETA: 12s - loss: 1.6769 - acc: 0.5247
 77/156 [=============>................] - ETA: 12s - loss: 1.6788 - acc: 0.5239
 78/156 [==============>...............] - ETA: 12s - loss: 1.6743 - acc: 0.5260
 79/156 [==============>...............] - ETA: 12s - loss: 1.6696 - acc: 0.5273
 80/156 [==============>...............] - ETA: 12s - loss: 1.6665 - acc: 0.5277
 81/156 [==============>...............] - ETA: 12s - loss: 1.6667 - acc: 0.5270
 82/156 [==============>...............] - ETA: 11s - loss: 1.6614 - acc: 0.5290
 83/156 [==============>...............] - ETA: 11s - loss: 1.6551 - acc: 0.5305
 84/156 [===============>..............] - ETA: 11s - loss: 1.6455 - acc: 0.5331
 85/156 [===============>..............] - ETA: 11s - loss: 1.6464 - acc: 0.5331
 86/156 [===============>..............] - ETA: 11s - loss: 1.6447 - acc: 0.5338
 87/156 [===============>..............] - ETA: 11s - loss: 1.6419 - acc: 0.5338
 88/156 [===============>..............] - ETA: 10s - loss: 1.6408 - acc: 0.5337
 89/156 [================>.............] - ETA: 10s - loss: 1.6334 - acc: 0.5344
 90/156 [================>.............] - ETA: 10s - loss: 1.6294 - acc: 0.5361
 91/156 [================>.............] - ETA: 10s - loss: 1.6253 - acc: 0.5371
 92/156 [================>.............] - ETA: 10s - loss: 1.6224 - acc: 0.5387
 93/156 [================>.............] - ETA: 10s - loss: 1.6291 - acc: 0.5356
 94/156 [=================>............] - ETA: 9s - loss: 1.6335 - acc: 0.5339 
 95/156 [=================>............] - ETA: 9s - loss: 1.6299 - acc: 0.5355
 96/156 [=================>............] - ETA: 9s - loss: 1.6254 - acc: 0.5361
 97/156 [=================>............] - ETA: 9s - loss: 1.6254 - acc: 0.5367
 98/156 [=================>............] - ETA: 9s - loss: 1.6186 - acc: 0.5383
 99/156 [==================>...........] - ETA: 9s - loss: 1.6165 - acc: 0.5385
100/156 [==================>...........] - ETA: 9s - loss: 1.6114 - acc: 0.5394
101/156 [==================>...........] - ETA: 8s - loss: 1.6083 - acc: 0.5402
102/156 [==================>...........] - ETA: 8s - loss: 1.6060 - acc: 0.5407
103/156 [==================>...........] - ETA: 8s - loss: 1.6043 - acc: 0.5416
104/156 [===================>..........] - ETA: 8s - loss: 1.6087 - acc: 0.5409
105/156 [===================>..........] - ETA: 8s - loss: 1.6082 - acc: 0.5405
106/156 [===================>..........] - ETA: 8s - loss: 1.6123 - acc: 0.5410
107/156 [===================>..........] - ETA: 7s - loss: 1.6092 - acc: 0.5423
108/156 [===================>..........] - ETA: 7s - loss: 1.6102 - acc: 0.5425
109/156 [===================>..........] - ETA: 7s - loss: 1.6114 - acc: 0.5421
110/156 [====================>.........] - ETA: 7s - loss: 1.6094 - acc: 0.5429
111/156 [====================>.........] - ETA: 7s - loss: 1.6085 - acc: 0.5434
112/156 [====================>.........] - ETA: 7s - loss: 1.6120 - acc: 0.5432
113/156 [====================>.........] - ETA: 6s - loss: 1.6123 - acc: 0.5434
114/156 [====================>.........] - ETA: 6s - loss: 1.6190 - acc: 0.5417
115/156 [=====================>........] - ETA: 6s - loss: 1.6197 - acc: 0.5418
116/156 [=====================>........] - ETA: 6s - loss: 1.6187 - acc: 0.5415
117/156 [=====================>........] - ETA: 6s - loss: 1.6202 - acc: 0.5419
118/156 [=====================>........] - ETA: 6s - loss: 1.6180 - acc: 0.5416
119/156 [=====================>........] - ETA: 5s - loss: 1.6187 - acc: 0.5418
120/156 [======================>.......] - ETA: 5s - loss: 1.6180 - acc: 0.5414
121/156 [======================>.......] - ETA: 5s - loss: 1.6173 - acc: 0.5418
122/156 [======================>.......] - ETA: 5s - loss: 1.6136 - acc: 0.5435
123/156 [======================>.......] - ETA: 5s - loss: 1.6108 - acc: 0.5440
124/156 [======================>.......] - ETA: 5s - loss: 1.6087 - acc: 0.5436
125/156 [=======================>......] - ETA: 5s - loss: 1.6113 - acc: 0.5437
126/156 [=======================>......] - ETA: 4s - loss: 1.6100 - acc: 0.5441
127/156 [=======================>......] - ETA: 4s - loss: 1.6105 - acc: 0.5443
128/156 [=======================>......] - ETA: 4s - loss: 1.6156 - acc: 0.5437
129/156 [=======================>......] - ETA: 4s - loss: 1.6185 - acc: 0.5417
130/156 [========================>.....] - ETA: 4s - loss: 1.6173 - acc: 0.5423
131/156 [========================>.....] - ETA: 4s - loss: 1.6160 - acc: 0.5417
132/156 [========================>.....] - ETA: 3s - loss: 1.6131 - acc: 0.5429
133/156 [========================>.....] - ETA: 3s - loss: 1.6128 - acc: 0.5428
134/156 [========================>.....] - ETA: 3s - loss: 1.6093 - acc: 0.5431
135/156 [========================>.....] - ETA: 3s - loss: 1.6044 - acc: 0.5440
136/156 [=========================>....] - ETA: 3s - loss: 1.6004 - acc: 0.5453
137/156 [=========================>....] - ETA: 3s - loss: 1.5976 - acc: 0.5458
138/156 [=========================>....] - ETA: 2s - loss: 1.5953 - acc: 0.5464
139/156 [=========================>....] - ETA: 2s - loss: 1.5951 - acc: 0.5465
140/156 [=========================>....] - ETA: 2s - loss: 1.5941 - acc: 0.5464
141/156 [==========================>...] - ETA: 2s - loss: 1.5925 - acc: 0.5472
142/156 [==========================>...] - ETA: 2s - loss: 1.5913 - acc: 0.5469
143/156 [==========================>...] - ETA: 2s - loss: 1.5898 - acc: 0.5474
144/156 [==========================>...] - ETA: 1s - loss: 1.5886 - acc: 0.5482
145/156 [==========================>...] - ETA: 1s - loss: 1.5887 - acc: 0.5483
146/156 [===========================>..] - ETA: 1s - loss: 1.5876 - acc: 0.5492
147/156 [===========================>..] - ETA: 1s - loss: 1.5857 - acc: 0.5495
148/156 [===========================>..] - ETA: 1s - loss: 1.5853 - acc: 0.5498
149/156 [===========================>..] - ETA: 1s - loss: 1.5861 - acc: 0.5493
150/156 [===========================>..] - ETA: 0s - loss: 1.5829 - acc: 0.5494
151/156 [============================>.] - ETA: 0s - loss: 1.5814 - acc: 0.5490
152/156 [============================>.] - ETA: 0s - loss: 1.5826 - acc: 0.5489
153/156 [============================>.] - ETA: 0s - loss: 1.5846 - acc: 0.5486
154/156 [============================>.] - ETA: 0s - loss: 1.5829 - acc: 0.5489
155/156 [============================>.] - ETA: 0s - loss: 1.5814 - acc: 0.5494
156/156 [==============================] - 40s 255ms/step - loss: 1.5808 - acc: 0.5499 - val_loss: 1.5443 - val_acc: 0.5703
Epoch 3/200

  1/156 [..............................] - ETA: 30s - loss: 1.2030 - acc: 0.6250
  2/156 [..............................] - ETA: 27s - loss: 1.2073 - acc: 0.6562
  3/156 [..............................] - ETA: 25s - loss: 1.2537 - acc: 0.6146
  4/156 [..............................] - ETA: 25s - loss: 1.1200 - acc: 0.6719
  5/156 [..............................] - ETA: 25s - loss: 1.1843 - acc: 0.6375
  6/156 [>.............................] - ETA: 25s - loss: 1.1843 - acc: 0.6250
  7/156 [>.............................] - ETA: 25s - loss: 1.1515 - acc: 0.6384
  8/156 [>.............................] - ETA: 25s - loss: 1.1388 - acc: 0.6562
  9/156 [>.............................] - ETA: 24s - loss: 1.1225 - acc: 0.6667
 10/156 [>.............................] - ETA: 24s - loss: 1.1359 - acc: 0.6531
 11/156 [=>............................] - ETA: 24s - loss: 1.1603 - acc: 0.6506
 12/156 [=>............................] - ETA: 23s - loss: 1.1500 - acc: 0.6458
 13/156 [=>............................] - ETA: 23s - loss: 1.1871 - acc: 0.6298
 14/156 [=>............................] - ETA: 23s - loss: 1.1551 - acc: 0.6406
 15/156 [=>............................] - ETA: 23s - loss: 1.1674 - acc: 0.6354
 16/156 [==>...........................] - ETA: 22s - loss: 1.2359 - acc: 0.6289
 17/156 [==>...........................] - ETA: 22s - loss: 1.2284 - acc: 0.6305
 18/156 [==>...........................] - ETA: 22s - loss: 1.2371 - acc: 0.6302
 19/156 [==>...........................] - ETA: 22s - loss: 1.2488 - acc: 0.6283
 20/156 [==>...........................] - ETA: 21s - loss: 1.2458 - acc: 0.6281
 21/156 [===>..........................] - ETA: 21s - loss: 1.2814 - acc: 0.6220
 22/156 [===>..........................] - ETA: 21s - loss: 1.2953 - acc: 0.6193
 23/156 [===>..........................] - ETA: 21s - loss: 1.3164 - acc: 0.6128
 24/156 [===>..........................] - ETA: 21s - loss: 1.3233 - acc: 0.6120
 25/156 [===>..........................] - ETA: 20s - loss: 1.3380 - acc: 0.6050
 26/156 [====>.........................] - ETA: 20s - loss: 1.3217 - acc: 0.6082
 27/156 [====>.........................] - ETA: 20s - loss: 1.3045 - acc: 0.6134
 28/156 [====>.........................] - ETA: 20s - loss: 1.3098 - acc: 0.6127
 29/156 [====>.........................] - ETA: 20s - loss: 1.3080 - acc: 0.6153
 30/156 [====>.........................] - ETA: 20s - loss: 1.3109 - acc: 0.6177
 31/156 [====>.........................] - ETA: 19s - loss: 1.3191 - acc: 0.6169
 32/156 [=====>........................] - ETA: 19s - loss: 1.3283 - acc: 0.6133
 33/156 [=====>........................] - ETA: 19s - loss: 1.3342 - acc: 0.6127
 34/156 [=====>........................] - ETA: 19s - loss: 1.3464 - acc: 0.6112
 35/156 [=====>........................] - ETA: 19s - loss: 1.3543 - acc: 0.6080
 36/156 [=====>........................] - ETA: 19s - loss: 1.3550 - acc: 0.6102
 37/156 [======>.......................] - ETA: 18s - loss: 1.3428 - acc: 0.6132
 38/156 [======>.......................] - ETA: 18s - loss: 1.3469 - acc: 0.6151
 39/156 [======>.......................] - ETA: 18s - loss: 1.3495 - acc: 0.6154
 40/156 [======>.......................] - ETA: 18s - loss: 1.3475 - acc: 0.6148
 41/156 [======>.......................] - ETA: 18s - loss: 1.3462 - acc: 0.6136
 42/156 [=======>......................] - ETA: 17s - loss: 1.3319 - acc: 0.6183
 43/156 [=======>......................] - ETA: 17s - loss: 1.3544 - acc: 0.6141
 44/156 [=======>......................] - ETA: 17s - loss: 1.3572 - acc: 0.6115
 45/156 [=======>......................] - ETA: 17s - loss: 1.3520 - acc: 0.6125
 46/156 [=======>......................] - ETA: 17s - loss: 1.3506 - acc: 0.6135
 47/156 [========>.....................] - ETA: 17s - loss: 1.3368 - acc: 0.6164
 48/156 [========>.....................] - ETA: 16s - loss: 1.3318 - acc: 0.6185
 49/156 [========>.....................] - ETA: 16s - loss: 1.3301 - acc: 0.6186
 50/156 [========>.....................] - ETA: 16s - loss: 1.3289 - acc: 0.6194
 51/156 [========>.....................] - ETA: 16s - loss: 1.3325 - acc: 0.6189
 52/156 [=========>....................] - ETA: 16s - loss: 1.3390 - acc: 0.6184
 53/156 [=========>....................] - ETA: 16s - loss: 1.3433 - acc: 0.6179
 54/156 [=========>....................] - ETA: 15s - loss: 1.3374 - acc: 0.6175
 55/156 [=========>....................] - ETA: 15s - loss: 1.3506 - acc: 0.6153
 56/156 [=========>....................] - ETA: 15s - loss: 1.3453 - acc: 0.6155
 57/156 [=========>....................] - ETA: 15s - loss: 1.3355 - acc: 0.6190
 58/156 [==========>...................] - ETA: 15s - loss: 1.3324 - acc: 0.6185
 59/156 [==========>...................] - ETA: 15s - loss: 1.3231 - acc: 0.6202
 60/156 [==========>...................] - ETA: 15s - loss: 1.3188 - acc: 0.6214
 61/156 [==========>...................] - ETA: 14s - loss: 1.3158 - acc: 0.6219
 62/156 [==========>...................] - ETA: 14s - loss: 1.3148 - acc: 0.6230
 63/156 [===========>..................] - ETA: 14s - loss: 1.3097 - acc: 0.6240
 64/156 [===========>..................] - ETA: 14s - loss: 1.3095 - acc: 0.6245
 65/156 [===========>..................] - ETA: 14s - loss: 1.3135 - acc: 0.6231
 66/156 [===========>..................] - ETA: 14s - loss: 1.3153 - acc: 0.6226
 67/156 [===========>..................] - ETA: 13s - loss: 1.3158 - acc: 0.6222
 68/156 [============>.................] - ETA: 13s - loss: 1.3095 - acc: 0.6241
 69/156 [============>.................] - ETA: 13s - loss: 1.3086 - acc: 0.6250
 70/156 [============>.................] - ETA: 13s - loss: 1.3086 - acc: 0.6246
 71/156 [============>.................] - ETA: 13s - loss: 1.3049 - acc: 0.6250
 72/156 [============>.................] - ETA: 13s - loss: 1.2977 - acc: 0.6267
 73/156 [=============>................] - ETA: 13s - loss: 1.2959 - acc: 0.6276
 74/156 [=============>................] - ETA: 12s - loss: 1.2952 - acc: 0.6263
 75/156 [=============>................] - ETA: 12s - loss: 1.2929 - acc: 0.6267
 76/156 [=============>................] - ETA: 12s - loss: 1.2936 - acc: 0.6271
 77/156 [=============>................] - ETA: 12s - loss: 1.2934 - acc: 0.6258
 78/156 [==============>...............] - ETA: 12s - loss: 1.2984 - acc: 0.6250
 79/156 [==============>...............] - ETA: 12s - loss: 1.2952 - acc: 0.6262
 80/156 [==============>...............] - ETA: 11s - loss: 1.2937 - acc: 0.6266
 81/156 [==============>...............] - ETA: 11s - loss: 1.2955 - acc: 0.6265
 82/156 [==============>...............] - ETA: 11s - loss: 1.2966 - acc: 0.6254
 83/156 [==============>...............] - ETA: 11s - loss: 1.2936 - acc: 0.6269
 84/156 [===============>..............] - ETA: 11s - loss: 1.2965 - acc: 0.6269
 85/156 [===============>..............] - ETA: 11s - loss: 1.2938 - acc: 0.6272
 86/156 [===============>..............] - ETA: 11s - loss: 1.2901 - acc: 0.6290
 87/156 [===============>..............] - ETA: 10s - loss: 1.2888 - acc: 0.6290
 88/156 [===============>..............] - ETA: 10s - loss: 1.2856 - acc: 0.6300
 89/156 [================>.............] - ETA: 10s - loss: 1.2856 - acc: 0.6296
 90/156 [================>.............] - ETA: 10s - loss: 1.2896 - acc: 0.6295
 91/156 [================>.............] - ETA: 10s - loss: 1.2840 - acc: 0.6312
 92/156 [================>.............] - ETA: 10s - loss: 1.2788 - acc: 0.6325
 93/156 [================>.............] - ETA: 9s - loss: 1.2788 - acc: 0.6331 
 94/156 [=================>............] - ETA: 9s - loss: 1.2787 - acc: 0.6336
 95/156 [=================>............] - ETA: 9s - loss: 1.2781 - acc: 0.6332
 96/156 [=================>............] - ETA: 9s - loss: 1.2720 - acc: 0.6351
 97/156 [=================>............] - ETA: 9s - loss: 1.2754 - acc: 0.6340
 98/156 [=================>............] - ETA: 9s - loss: 1.2776 - acc: 0.6336
 99/156 [==================>...........] - ETA: 9s - loss: 1.2763 - acc: 0.6338
100/156 [==================>...........] - ETA: 8s - loss: 1.2785 - acc: 0.6334
101/156 [==================>...........] - ETA: 8s - loss: 1.2800 - acc: 0.6330
102/156 [==================>...........] - ETA: 8s - loss: 1.2763 - acc: 0.6336
103/156 [==================>...........] - ETA: 8s - loss: 1.2758 - acc: 0.6335
104/156 [===================>..........] - ETA: 8s - loss: 1.2788 - acc: 0.6328
105/156 [===================>..........] - ETA: 8s - loss: 1.2781 - acc: 0.6333
106/156 [===================>..........] - ETA: 7s - loss: 1.2770 - acc: 0.6338
107/156 [===================>..........] - ETA: 7s - loss: 1.2792 - acc: 0.6329
108/156 [===================>..........] - ETA: 7s - loss: 1.2771 - acc: 0.6337
109/156 [===================>..........] - ETA: 7s - loss: 1.2757 - acc: 0.6339
110/156 [====================>.........] - ETA: 7s - loss: 1.2766 - acc: 0.6332
111/156 [====================>.........] - ETA: 7s - loss: 1.2752 - acc: 0.6349
112/156 [====================>.........] - ETA: 6s - loss: 1.2732 - acc: 0.6339
113/156 [====================>.........] - ETA: 6s - loss: 1.2727 - acc: 0.6338
114/156 [====================>.........] - ETA: 6s - loss: 1.2736 - acc: 0.6343
115/156 [=====================>........] - ETA: 6s - loss: 1.2748 - acc: 0.6334
116/156 [=====================>........] - ETA: 6s - loss: 1.2775 - acc: 0.6336
117/156 [=====================>........] - ETA: 6s - loss: 1.2785 - acc: 0.6333
118/156 [=====================>........] - ETA: 6s - loss: 1.2798 - acc: 0.6329
119/156 [=====================>........] - ETA: 5s - loss: 1.2820 - acc: 0.6324
120/156 [======================>.......] - ETA: 5s - loss: 1.2796 - acc: 0.6326
121/156 [======================>.......] - ETA: 5s - loss: 1.2759 - acc: 0.6338
122/156 [======================>.......] - ETA: 5s - loss: 1.2755 - acc: 0.6335
123/156 [======================>.......] - ETA: 5s - loss: 1.2738 - acc: 0.6339
124/156 [======================>.......] - ETA: 5s - loss: 1.2740 - acc: 0.6336
125/156 [=======================>......] - ETA: 4s - loss: 1.2754 - acc: 0.6330
126/156 [=======================>......] - ETA: 4s - loss: 1.2734 - acc: 0.6339
127/156 [=======================>......] - ETA: 4s - loss: 1.2699 - acc: 0.6351
128/156 [=======================>......] - ETA: 4s - loss: 1.2697 - acc: 0.6345
129/156 [=======================>......] - ETA: 4s - loss: 1.2691 - acc: 0.6347
130/156 [========================>.....] - ETA: 4s - loss: 1.2704 - acc: 0.6344
131/156 [========================>.....] - ETA: 3s - loss: 1.2724 - acc: 0.6333
132/156 [========================>.....] - ETA: 3s - loss: 1.2714 - acc: 0.6335
133/156 [========================>.....] - ETA: 3s - loss: 1.2686 - acc: 0.6344
134/156 [========================>.....] - ETA: 3s - loss: 1.2689 - acc: 0.6336
135/156 [========================>.....] - ETA: 3s - loss: 1.2635 - acc: 0.6352
136/156 [=========================>....] - ETA: 3s - loss: 1.2605 - acc: 0.6360
137/156 [=========================>....] - ETA: 3s - loss: 1.2636 - acc: 0.6357
138/156 [=========================>....] - ETA: 2s - loss: 1.2623 - acc: 0.6359
139/156 [=========================>....] - ETA: 2s - loss: 1.2614 - acc: 0.6362
140/156 [=========================>....] - ETA: 2s - loss: 1.2635 - acc: 0.6359
141/156 [==========================>...] - ETA: 2s - loss: 1.2654 - acc: 0.6361
142/156 [==========================>...] - ETA: 2s - loss: 1.2649 - acc: 0.6364
143/156 [==========================>...] - ETA: 2s - loss: 1.2625 - acc: 0.6372
144/156 [==========================>...] - ETA: 1s - loss: 1.2615 - acc: 0.6369
145/156 [==========================>...] - ETA: 1s - loss: 1.2585 - acc: 0.6377
146/156 [===========================>..] - ETA: 1s - loss: 1.2569 - acc: 0.6378
147/156 [===========================>..] - ETA: 1s - loss: 1.2561 - acc: 0.6375
148/156 [===========================>..] - ETA: 1s - loss: 1.2569 - acc: 0.6375
149/156 [===========================>..] - ETA: 1s - loss: 1.2565 - acc: 0.6378
150/156 [===========================>..] - ETA: 0s - loss: 1.2544 - acc: 0.6390
151/156 [============================>.] - ETA: 0s - loss: 1.2506 - acc: 0.6399
152/156 [============================>.] - ETA: 0s - loss: 1.2513 - acc: 0.6390
153/156 [============================>.] - ETA: 0s - loss: 1.2545 - acc: 0.6381
154/156 [============================>.] - ETA: 0s - loss: 1.2518 - acc: 0.6388
155/156 [============================>.] - ETA: 0s - loss: 1.2543 - acc: 0.6383
156/156 [==============================] - 40s 253ms/step - loss: 1.2532 - acc: 0.6384 - val_loss: 1.2429 - val_acc: 0.6405
Epoch 4/200

  1/156 [..............................] - ETA: 25s - loss: 0.8384 - acc: 0.7188
  2/156 [..............................] - ETA: 24s - loss: 0.8882 - acc: 0.7031
  3/156 [..............................] - ETA: 24s - loss: 1.0207 - acc: 0.6771
  4/156 [..............................] - ETA: 24s - loss: 0.9859 - acc: 0.7031
  5/156 [..............................] - ETA: 24s - loss: 1.0701 - acc: 0.6750
  6/156 [>.............................] - ETA: 24s - loss: 1.0723 - acc: 0.6823
  7/156 [>.............................] - ETA: 24s - loss: 1.1101 - acc: 0.6741
  8/156 [>.............................] - ETA: 23s - loss: 1.1233 - acc: 0.6797
  9/156 [>.............................] - ETA: 23s - loss: 1.1343 - acc: 0.6806
 10/156 [>.............................] - ETA: 23s - loss: 1.1264 - acc: 0.6781
 11/156 [=>............................] - ETA: 23s - loss: 1.1670 - acc: 0.6705
 12/156 [=>............................] - ETA: 23s - loss: 1.1363 - acc: 0.6823
 13/156 [=>............................] - ETA: 22s - loss: 1.1542 - acc: 0.6755
 14/156 [=>............................] - ETA: 22s - loss: 1.1547 - acc: 0.6652
 15/156 [=>............................] - ETA: 22s - loss: 1.1588 - acc: 0.6625
 16/156 [==>...........................] - ETA: 22s - loss: 1.1655 - acc: 0.6602
 17/156 [==>...........................] - ETA: 22s - loss: 1.1669 - acc: 0.6618
 18/156 [==>...........................] - ETA: 21s - loss: 1.1990 - acc: 0.6580
 19/156 [==>...........................] - ETA: 21s - loss: 1.2023 - acc: 0.6579
 20/156 [==>...........................] - ETA: 21s - loss: 1.2133 - acc: 0.6531
 21/156 [===>..........................] - ETA: 21s - loss: 1.2062 - acc: 0.6518
 22/156 [===>..........................] - ETA: 21s - loss: 1.2359 - acc: 0.6491
 23/156 [===>..........................] - ETA: 20s - loss: 1.2396 - acc: 0.6481
 24/156 [===>..........................] - ETA: 20s - loss: 1.2222 - acc: 0.6497
 25/156 [===>..........................] - ETA: 20s - loss: 1.2073 - acc: 0.6512
 26/156 [====>.........................] - ETA: 20s - loss: 1.1961 - acc: 0.6562
 27/156 [====>.........................] - ETA: 20s - loss: 1.2144 - acc: 0.6528
 28/156 [====>.........................] - ETA: 20s - loss: 1.2113 - acc: 0.6518
 29/156 [====>.........................] - ETA: 19s - loss: 1.2141 - acc: 0.6487
 30/156 [====>.........................] - ETA: 19s - loss: 1.2077 - acc: 0.6490
 31/156 [====>.........................] - ETA: 19s - loss: 1.2088 - acc: 0.6462
 32/156 [=====>........................] - ETA: 19s - loss: 1.2084 - acc: 0.6465
 33/156 [=====>........................] - ETA: 19s - loss: 1.1945 - acc: 0.6506
 34/156 [=====>........................] - ETA: 19s - loss: 1.1967 - acc: 0.6526
 35/156 [=====>........................] - ETA: 18s - loss: 1.1970 - acc: 0.6536
 36/156 [=====>........................] - ETA: 18s - loss: 1.1933 - acc: 0.6545
 37/156 [======>.......................] - ETA: 18s - loss: 1.1880 - acc: 0.6537
 38/156 [======>.......................] - ETA: 18s - loss: 1.1903 - acc: 0.6538
 39/156 [======>.......................] - ETA: 18s - loss: 1.1960 - acc: 0.6522
 40/156 [======>.......................] - ETA: 18s - loss: 1.1882 - acc: 0.6539
 41/156 [======>.......................] - ETA: 17s - loss: 1.1935 - acc: 0.6540
 42/156 [=======>......................] - ETA: 17s - loss: 1.1925 - acc: 0.6540
 43/156 [=======>......................] - ETA: 17s - loss: 1.1885 - acc: 0.6541
 44/156 [=======>......................] - ETA: 17s - loss: 1.1910 - acc: 0.6541
 45/156 [=======>......................] - ETA: 17s - loss: 1.2010 - acc: 0.6514
 46/156 [=======>......................] - ETA: 17s - loss: 1.2132 - acc: 0.6481
 47/156 [========>.....................] - ETA: 16s - loss: 1.2124 - acc: 0.6496
 48/156 [========>.....................] - ETA: 16s - loss: 1.2029 - acc: 0.6510
 49/156 [========>.....................] - ETA: 16s - loss: 1.1952 - acc: 0.6518
 50/156 [========>.....................] - ETA: 16s - loss: 1.1830 - acc: 0.6550
 51/156 [========>.....................] - ETA: 16s - loss: 1.1715 - acc: 0.6575
 52/156 [=========>....................] - ETA: 16s - loss: 1.1596 - acc: 0.6593
 53/156 [=========>....................] - ETA: 15s - loss: 1.1645 - acc: 0.6592
 54/156 [=========>....................] - ETA: 15s - loss: 1.1570 - acc: 0.6609
 55/156 [=========>....................] - ETA: 15s - loss: 1.1591 - acc: 0.6597
 56/156 [=========>....................] - ETA: 15s - loss: 1.1653 - acc: 0.6574
 57/156 [=========>....................] - ETA: 15s - loss: 1.1597 - acc: 0.6590
 58/156 [==========>...................] - ETA: 15s - loss: 1.1550 - acc: 0.6606
 59/156 [==========>...................] - ETA: 15s - loss: 1.1531 - acc: 0.6615
 60/156 [==========>...................] - ETA: 14s - loss: 1.1531 - acc: 0.6620
 61/156 [==========>...................] - ETA: 14s - loss: 1.1495 - acc: 0.6624
 62/156 [==========>...................] - ETA: 14s - loss: 1.1448 - acc: 0.6633
 63/156 [===========>..................] - ETA: 14s - loss: 1.1455 - acc: 0.6632
 64/156 [===========>..................] - ETA: 14s - loss: 1.1411 - acc: 0.6650
 65/156 [===========>..................] - ETA: 14s - loss: 1.1374 - acc: 0.6659
 66/156 [===========>..................] - ETA: 13s - loss: 1.1359 - acc: 0.6662
 67/156 [===========>..................] - ETA: 13s - loss: 1.1312 - acc: 0.6670
 68/156 [============>.................] - ETA: 13s - loss: 1.1278 - acc: 0.6682
 69/156 [============>.................] - ETA: 13s - loss: 1.1231 - acc: 0.6698
 70/156 [============>.................] - ETA: 13s - loss: 1.1219 - acc: 0.6696
 71/156 [============>.................] - ETA: 13s - loss: 1.1214 - acc: 0.6699
 72/156 [============>.................] - ETA: 13s - loss: 1.1178 - acc: 0.6693
 73/156 [=============>................] - ETA: 12s - loss: 1.1148 - acc: 0.6699
 74/156 [=============>................] - ETA: 12s - loss: 1.1167 - acc: 0.6693
 75/156 [=============>................] - ETA: 12s - loss: 1.1163 - acc: 0.6687
 76/156 [=============>................] - ETA: 12s - loss: 1.1194 - acc: 0.6678
 77/156 [=============>................] - ETA: 12s - loss: 1.1223 - acc: 0.6672
 78/156 [==============>...............] - ETA: 12s - loss: 1.1300 - acc: 0.6663
 79/156 [==============>...............] - ETA: 12s - loss: 1.1345 - acc: 0.6661
 80/156 [==============>...............] - ETA: 11s - loss: 1.1300 - acc: 0.6668
 81/156 [==============>...............] - ETA: 11s - loss: 1.1285 - acc: 0.6682
 82/156 [==============>...............] - ETA: 11s - loss: 1.1254 - acc: 0.6684
 83/156 [==============>...............] - ETA: 11s - loss: 1.1252 - acc: 0.6691
 84/156 [===============>..............] - ETA: 11s - loss: 1.1278 - acc: 0.6685
 85/156 [===============>..............] - ETA: 11s - loss: 1.1283 - acc: 0.6684
 86/156 [===============>..............] - ETA: 10s - loss: 1.1341 - acc: 0.6675
 87/156 [===============>..............] - ETA: 10s - loss: 1.1340 - acc: 0.6674
 88/156 [===============>..............] - ETA: 10s - loss: 1.1337 - acc: 0.6680
 89/156 [================>.............] - ETA: 10s - loss: 1.1324 - acc: 0.6682
 90/156 [================>.............] - ETA: 10s - loss: 1.1323 - acc: 0.6674
 91/156 [================>.............] - ETA: 10s - loss: 1.1338 - acc: 0.6676
 92/156 [================>.............] - ETA: 10s - loss: 1.1352 - acc: 0.6675
 93/156 [================>.............] - ETA: 9s - loss: 1.1356 - acc: 0.6673 
 94/156 [=================>............] - ETA: 9s - loss: 1.1301 - acc: 0.6692
 95/156 [=================>............] - ETA: 9s - loss: 1.1355 - acc: 0.6701
 96/156 [=================>............] - ETA: 9s - loss: 1.1340 - acc: 0.6699
 97/156 [=================>............] - ETA: 9s - loss: 1.1351 - acc: 0.6688
 98/156 [=================>............] - ETA: 9s - loss: 1.1343 - acc: 0.6690
 99/156 [==================>...........] - ETA: 8s - loss: 1.1374 - acc: 0.6686
100/156 [==================>...........] - ETA: 8s - loss: 1.1396 - acc: 0.6691
101/156 [==================>...........] - ETA: 8s - loss: 1.1374 - acc: 0.6692
102/156 [==================>...........] - ETA: 8s - loss: 1.1364 - acc: 0.6697
103/156 [==================>...........] - ETA: 8s - loss: 1.1338 - acc: 0.6696
104/156 [===================>..........] - ETA: 8s - loss: 1.1317 - acc: 0.6701
105/156 [===================>..........] - ETA: 8s - loss: 1.1300 - acc: 0.6708
106/156 [===================>..........] - ETA: 7s - loss: 1.1326 - acc: 0.6704
107/156 [===================>..........] - ETA: 7s - loss: 1.1350 - acc: 0.6703
108/156 [===================>..........] - ETA: 7s - loss: 1.1314 - acc: 0.6716
109/156 [===================>..........] - ETA: 7s - loss: 1.1297 - acc: 0.6717
110/156 [====================>.........] - ETA: 7s - loss: 1.1289 - acc: 0.6719
111/156 [====================>.........] - ETA: 7s - loss: 1.1287 - acc: 0.6723
112/156 [====================>.........] - ETA: 6s - loss: 1.1303 - acc: 0.6716
113/156 [====================>.........] - ETA: 6s - loss: 1.1323 - acc: 0.6715
114/156 [====================>.........] - ETA: 6s - loss: 1.1370 - acc: 0.6705
115/156 [=====================>........] - ETA: 6s - loss: 1.1383 - acc: 0.6704
116/156 [=====================>........] - ETA: 6s - loss: 1.1348 - acc: 0.6708
117/156 [=====================>........] - ETA: 6s - loss: 1.1356 - acc: 0.6699
118/156 [=====================>........] - ETA: 6s - loss: 1.1321 - acc: 0.6708
119/156 [=====================>........] - ETA: 5s - loss: 1.1264 - acc: 0.6725
120/156 [======================>.......] - ETA: 5s - loss: 1.1279 - acc: 0.6716
121/156 [======================>.......] - ETA: 5s - loss: 1.1279 - acc: 0.6715
122/156 [======================>.......] - ETA: 5s - loss: 1.1252 - acc: 0.6716
123/156 [======================>.......] - ETA: 5s - loss: 1.1258 - acc: 0.6712
124/156 [======================>.......] - ETA: 5s - loss: 1.1288 - acc: 0.6706
125/156 [=======================>......] - ETA: 4s - loss: 1.1271 - acc: 0.6703
126/156 [=======================>......] - ETA: 4s - loss: 1.1231 - acc: 0.6714
127/156 [=======================>......] - ETA: 4s - loss: 1.1213 - acc: 0.6720
128/156 [=======================>......] - ETA: 4s - loss: 1.1210 - acc: 0.6721
129/156 [=======================>......] - ETA: 4s - loss: 1.1220 - acc: 0.6718
130/156 [========================>.....] - ETA: 4s - loss: 1.1206 - acc: 0.6719
131/156 [========================>.....] - ETA: 3s - loss: 1.1214 - acc: 0.6715
132/156 [========================>.....] - ETA: 3s - loss: 1.1178 - acc: 0.6731
133/156 [========================>.....] - ETA: 3s - loss: 1.1151 - acc: 0.6741
134/156 [========================>.....] - ETA: 3s - loss: 1.1145 - acc: 0.6747
135/156 [========================>.....] - ETA: 3s - loss: 1.1136 - acc: 0.6748
136/156 [=========================>....] - ETA: 3s - loss: 1.1136 - acc: 0.6746
137/156 [=========================>....] - ETA: 3s - loss: 1.1153 - acc: 0.6750
138/156 [=========================>....] - ETA: 2s - loss: 1.1137 - acc: 0.6750
139/156 [=========================>....] - ETA: 2s - loss: 1.1135 - acc: 0.6749
140/156 [=========================>....] - ETA: 2s - loss: 1.1149 - acc: 0.6743
141/156 [==========================>...] - ETA: 2s - loss: 1.1146 - acc: 0.6742
142/156 [==========================>...] - ETA: 2s - loss: 1.1143 - acc: 0.6743
143/156 [==========================>...] - ETA: 2s - loss: 1.1156 - acc: 0.6737
144/156 [==========================>...] - ETA: 1s - loss: 1.1124 - acc: 0.6747
145/156 [==========================>...] - ETA: 1s - loss: 1.1138 - acc: 0.6741
146/156 [===========================>..] - ETA: 1s - loss: 1.1124 - acc: 0.6744
147/156 [===========================>..] - ETA: 1s - loss: 1.1100 - acc: 0.6747
148/156 [===========================>..] - ETA: 1s - loss: 1.1071 - acc: 0.6750
149/156 [===========================>..] - ETA: 1s - loss: 1.1052 - acc: 0.6760
150/156 [===========================>..] - ETA: 0s - loss: 1.1037 - acc: 0.6765
151/156 [============================>.] - ETA: 0s - loss: 1.1007 - acc: 0.6767
152/156 [============================>.] - ETA: 0s - loss: 1.1033 - acc: 0.6760
153/156 [============================>.] - ETA: 0s - loss: 1.1037 - acc: 0.6757
154/156 [============================>.] - ETA: 0s - loss: 1.1016 - acc: 0.6761
155/156 [============================>.] - ETA: 0s - loss: 1.0998 - acc: 0.6766
156/156 [==============================] - 39s 251ms/step - loss: 1.0994 - acc: 0.6765 - val_loss: 0.8940 - val_acc: 0.7380
Epoch 5/200

  1/156 [..............................] - ETA: 28s - loss: 1.2563 - acc: 0.6562
  2/156 [..............................] - ETA: 26s - loss: 1.2937 - acc: 0.6406
  3/156 [..............................] - ETA: 25s - loss: 1.0221 - acc: 0.7188
  4/156 [..............................] - ETA: 25s - loss: 1.0554 - acc: 0.7188
  5/156 [..............................] - ETA: 25s - loss: 1.1294 - acc: 0.6937
  6/156 [>.............................] - ETA: 24s - loss: 1.1015 - acc: 0.7188
  7/156 [>.............................] - ETA: 24s - loss: 1.0657 - acc: 0.7277
  8/156 [>.............................] - ETA: 24s - loss: 1.0522 - acc: 0.7305
  9/156 [>.............................] - ETA: 23s - loss: 1.0296 - acc: 0.7292
 10/156 [>.............................] - ETA: 23s - loss: 1.0376 - acc: 0.7219
 11/156 [=>............................] - ETA: 23s - loss: 0.9827 - acc: 0.7386
 12/156 [=>............................] - ETA: 23s - loss: 0.9615 - acc: 0.7474
 13/156 [=>............................] - ETA: 23s - loss: 0.9844 - acc: 0.7404
 14/156 [=>............................] - ETA: 22s - loss: 0.9804 - acc: 0.7433
 15/156 [=>............................] - ETA: 22s - loss: 0.9830 - acc: 0.7417
 16/156 [==>...........................] - ETA: 22s - loss: 0.9815 - acc: 0.7344
 17/156 [==>...........................] - ETA: 22s - loss: 0.9856 - acc: 0.7279
 18/156 [==>...........................] - ETA: 22s - loss: 1.0092 - acc: 0.7188
 19/156 [==>...........................] - ETA: 22s - loss: 0.9936 - acc: 0.7220
 20/156 [==>...........................] - ETA: 21s - loss: 0.9937 - acc: 0.7234
 21/156 [===>..........................] - ETA: 21s - loss: 0.9991 - acc: 0.7217
 22/156 [===>..........................] - ETA: 21s - loss: 1.0012 - acc: 0.7173
 23/156 [===>..........................] - ETA: 21s - loss: 0.9856 - acc: 0.7174
 24/156 [===>..........................] - ETA: 21s - loss: 1.0016 - acc: 0.7122
 25/156 [===>..........................] - ETA: 20s - loss: 0.9910 - acc: 0.7125
 26/156 [====>.........................] - ETA: 20s - loss: 0.9942 - acc: 0.7091
 27/156 [====>.........................] - ETA: 20s - loss: 0.9948 - acc: 0.7060
 28/156 [====>.........................] - ETA: 20s - loss: 1.0038 - acc: 0.7065
 29/156 [====>.........................] - ETA: 20s - loss: 1.0051 - acc: 0.7047
 30/156 [====>.........................] - ETA: 20s - loss: 1.0033 - acc: 0.7063
 31/156 [====>.........................] - ETA: 19s - loss: 1.0008 - acc: 0.7067
 32/156 [=====>........................] - ETA: 19s - loss: 1.0001 - acc: 0.7070
 33/156 [=====>........................] - ETA: 19s - loss: 0.9884 - acc: 0.7102
 34/156 [=====>........................] - ETA: 19s - loss: 0.9936 - acc: 0.7096
 35/156 [=====>........................] - ETA: 19s - loss: 0.9916 - acc: 0.7089
 36/156 [=====>........................] - ETA: 19s - loss: 0.9921 - acc: 0.7092
 37/156 [======>.......................] - ETA: 18s - loss: 0.9889 - acc: 0.7095
 38/156 [======>.......................] - ETA: 18s - loss: 0.9899 - acc: 0.7089
 39/156 [======>.......................] - ETA: 18s - loss: 1.0016 - acc: 0.7067
 40/156 [======>.......................] - ETA: 18s - loss: 0.9933 - acc: 0.7094
 41/156 [======>.......................] - ETA: 18s - loss: 0.9951 - acc: 0.7111
 42/156 [=======>......................] - ETA: 18s - loss: 1.0067 - acc: 0.7068
 43/156 [=======>......................] - ETA: 17s - loss: 1.0112 - acc: 0.7057
 44/156 [=======>......................] - ETA: 17s - loss: 0.9986 - acc: 0.7095
 45/156 [=======>......................] - ETA: 17s - loss: 0.9967 - acc: 0.7118
 46/156 [=======>......................] - ETA: 17s - loss: 1.0171 - acc: 0.7072
 47/156 [========>.....................] - ETA: 17s - loss: 1.0270 - acc: 0.7041
 48/156 [========>.....................] - ETA: 17s - loss: 1.0248 - acc: 0.7025
 49/156 [========>.....................] - ETA: 16s - loss: 1.0273 - acc: 0.7022
 50/156 [========>.....................] - ETA: 16s - loss: 1.0261 - acc: 0.7031
 51/156 [========>.....................] - ETA: 16s - loss: 1.0323 - acc: 0.7016
 52/156 [=========>....................] - ETA: 16s - loss: 1.0463 - acc: 0.6989
 53/156 [=========>....................] - ETA: 16s - loss: 1.0594 - acc: 0.6969
 54/156 [=========>....................] - ETA: 16s - loss: 1.0573 - acc: 0.6973
 55/156 [=========>....................] - ETA: 15s - loss: 1.0507 - acc: 0.6994
 56/156 [=========>....................] - ETA: 15s - loss: 1.0464 - acc: 0.6998
 57/156 [=========>....................] - ETA: 15s - loss: 1.0467 - acc: 0.7007
 58/156 [==========>...................] - ETA: 15s - loss: 1.0424 - acc: 0.7020
 59/156 [==========>...................] - ETA: 15s - loss: 1.0428 - acc: 0.7023
 60/156 [==========>...................] - ETA: 15s - loss: 1.0374 - acc: 0.7031
 61/156 [==========>...................] - ETA: 14s - loss: 1.0340 - acc: 0.7044
 62/156 [==========>...................] - ETA: 14s - loss: 1.0331 - acc: 0.7041
 63/156 [===========>..................] - ETA: 14s - loss: 1.0298 - acc: 0.7054
 64/156 [===========>..................] - ETA: 14s - loss: 1.0253 - acc: 0.7070
 65/156 [===========>..................] - ETA: 14s - loss: 1.0310 - acc: 0.7058
 66/156 [===========>..................] - ETA: 14s - loss: 1.0321 - acc: 0.7055
 67/156 [===========>..................] - ETA: 13s - loss: 1.0308 - acc: 0.7048
 68/156 [============>.................] - ETA: 13s - loss: 1.0286 - acc: 0.7050
 69/156 [============>.................] - ETA: 13s - loss: 1.0200 - acc: 0.7070
 70/156 [============>.................] - ETA: 13s - loss: 1.0184 - acc: 0.7076
 71/156 [============>.................] - ETA: 13s - loss: 1.0129 - acc: 0.7091
 72/156 [============>.................] - ETA: 13s - loss: 1.0168 - acc: 0.7079
 73/156 [=============>................] - ETA: 12s - loss: 1.0206 - acc: 0.7059
 74/156 [=============>................] - ETA: 12s - loss: 1.0196 - acc: 0.7040
 75/156 [=============>................] - ETA: 12s - loss: 1.0153 - acc: 0.7054
 76/156 [=============>................] - ETA: 12s - loss: 1.0144 - acc: 0.7052
 77/156 [=============>................] - ETA: 12s - loss: 1.0113 - acc: 0.7062
 78/156 [==============>...............] - ETA: 12s - loss: 1.0049 - acc: 0.7075
 79/156 [==============>...............] - ETA: 12s - loss: 1.0071 - acc: 0.7073
 80/156 [==============>...............] - ETA: 11s - loss: 1.0097 - acc: 0.7066
 81/156 [==============>...............] - ETA: 11s - loss: 1.0064 - acc: 0.7076
 82/156 [==============>...............] - ETA: 11s - loss: 1.0060 - acc: 0.7069
 83/156 [==============>...............] - ETA: 11s - loss: 1.0083 - acc: 0.7071
 84/156 [===============>..............] - ETA: 11s - loss: 1.0072 - acc: 0.7065
 85/156 [===============>..............] - ETA: 11s - loss: 1.0056 - acc: 0.7074
 86/156 [===============>..............] - ETA: 10s - loss: 1.0017 - acc: 0.7075
 87/156 [===============>..............] - ETA: 10s - loss: 1.0055 - acc: 0.7069
 88/156 [===============>..............] - ETA: 10s - loss: 1.0042 - acc: 0.7060
 89/156 [================>.............] - ETA: 10s - loss: 1.0024 - acc: 0.7068
 90/156 [================>.............] - ETA: 10s - loss: 1.0078 - acc: 0.7056
 91/156 [================>.............] - ETA: 10s - loss: 1.0144 - acc: 0.7040
 92/156 [================>.............] - ETA: 10s - loss: 1.0108 - acc: 0.7045
 93/156 [================>.............] - ETA: 9s - loss: 1.0104 - acc: 0.7050 
 94/156 [=================>............] - ETA: 9s - loss: 1.0079 - acc: 0.7051
 95/156 [=================>............] - ETA: 9s - loss: 1.0076 - acc: 0.7053
 96/156 [=================>............] - ETA: 9s - loss: 1.0065 - acc: 0.7057
 97/156 [=================>............] - ETA: 9s - loss: 1.0067 - acc: 0.7055
 98/156 [=================>............] - ETA: 9s - loss: 1.0038 - acc: 0.7063
 99/156 [==================>...........] - ETA: 8s - loss: 1.0022 - acc: 0.7071
100/156 [==================>...........] - ETA: 8s - loss: 1.0040 - acc: 0.7066
101/156 [==================>...........] - ETA: 8s - loss: 1.0036 - acc: 0.7054
102/156 [==================>...........] - ETA: 8s - loss: 0.9985 - acc: 0.7068
103/156 [==================>...........] - ETA: 8s - loss: 1.0008 - acc: 0.7063
104/156 [===================>..........] - ETA: 8s - loss: 1.0018 - acc: 0.7058
105/156 [===================>..........] - ETA: 8s - loss: 1.0050 - acc: 0.7048
106/156 [===================>..........] - ETA: 7s - loss: 1.0033 - acc: 0.7052
107/156 [===================>..........] - ETA: 7s - loss: 1.0032 - acc: 0.7050
108/156 [===================>..........] - ETA: 7s - loss: 1.0022 - acc: 0.7052
109/156 [===================>..........] - ETA: 7s - loss: 1.0009 - acc: 0.7056
110/156 [====================>.........] - ETA: 7s - loss: 1.0010 - acc: 0.7057
111/156 [====================>.........] - ETA: 7s - loss: 1.0014 - acc: 0.7052
112/156 [====================>.........] - ETA: 6s - loss: 1.0007 - acc: 0.7051
113/156 [====================>.........] - ETA: 6s - loss: 0.9992 - acc: 0.7058
114/156 [====================>.........] - ETA: 6s - loss: 0.9993 - acc: 0.7070
115/156 [=====================>........] - ETA: 6s - loss: 0.9992 - acc: 0.7068
116/156 [=====================>........] - ETA: 6s - loss: 0.9988 - acc: 0.7077
117/156 [=====================>........] - ETA: 6s - loss: 0.9963 - acc: 0.7086
118/156 [=====================>........] - ETA: 6s - loss: 0.9952 - acc: 0.7095
119/156 [=====================>........] - ETA: 5s - loss: 0.9949 - acc: 0.7090
120/156 [======================>.......] - ETA: 5s - loss: 0.9951 - acc: 0.7089
121/156 [======================>.......] - ETA: 5s - loss: 0.9914 - acc: 0.7100
122/156 [======================>.......] - ETA: 5s - loss: 0.9903 - acc: 0.7103
123/156 [======================>.......] - ETA: 5s - loss: 0.9915 - acc: 0.7096
124/156 [======================>.......] - ETA: 5s - loss: 0.9907 - acc: 0.7084
125/156 [=======================>......] - ETA: 4s - loss: 0.9936 - acc: 0.7080
126/156 [=======================>......] - ETA: 4s - loss: 0.9971 - acc: 0.7071
127/156 [=======================>......] - ETA: 4s - loss: 0.9972 - acc: 0.7064
128/156 [=======================>......] - ETA: 4s - loss: 0.9956 - acc: 0.7073
129/156 [=======================>......] - ETA: 4s - loss: 0.9962 - acc: 0.7076
130/156 [========================>.....] - ETA: 4s - loss: 0.9988 - acc: 0.7070
131/156 [========================>.....] - ETA: 3s - loss: 0.9953 - acc: 0.7083
132/156 [========================>.....] - ETA: 3s - loss: 0.9948 - acc: 0.7086
133/156 [========================>.....] - ETA: 3s - loss: 0.9945 - acc: 0.7082
134/156 [========================>.....] - ETA: 3s - loss: 0.9944 - acc: 0.7083
135/156 [========================>.....] - ETA: 3s - loss: 0.9931 - acc: 0.7083
136/156 [=========================>....] - ETA: 3s - loss: 0.9933 - acc: 0.7084
137/156 [=========================>....] - ETA: 3s - loss: 0.9942 - acc: 0.7071
138/156 [=========================>....] - ETA: 2s - loss: 0.9921 - acc: 0.7077
139/156 [=========================>....] - ETA: 2s - loss: 0.9897 - acc: 0.7082
140/156 [=========================>....] - ETA: 2s - loss: 0.9920 - acc: 0.7071
141/156 [==========================>...] - ETA: 2s - loss: 0.9939 - acc: 0.7066
142/156 [==========================>...] - ETA: 2s - loss: 0.9918 - acc: 0.7071
143/156 [==========================>...] - ETA: 2s - loss: 0.9933 - acc: 0.7072
144/156 [==========================>...] - ETA: 1s - loss: 0.9921 - acc: 0.7075
145/156 [==========================>...] - ETA: 1s - loss: 0.9921 - acc: 0.7071
146/156 [===========================>..] - ETA: 1s - loss: 0.9933 - acc: 0.7059
147/156 [===========================>..] - ETA: 1s - loss: 0.9948 - acc: 0.7056
148/156 [===========================>..] - ETA: 1s - loss: 0.9957 - acc: 0.7050
149/156 [===========================>..] - ETA: 1s - loss: 0.9946 - acc: 0.7051
150/156 [===========================>..] - ETA: 0s - loss: 0.9947 - acc: 0.7054
151/156 [============================>.] - ETA: 0s - loss: 0.9942 - acc: 0.7055
152/156 [============================>.] - ETA: 0s - loss: 0.9955 - acc: 0.7060
153/156 [============================>.] - ETA: 0s - loss: 0.9944 - acc: 0.7055
154/156 [============================>.] - ETA: 0s - loss: 0.9950 - acc: 0.7045
155/156 [============================>.] - ETA: 0s - loss: 0.9948 - acc: 0.7044
156/156 [==============================] - 39s 253ms/step - loss: 0.9984 - acc: 0.7033 - val_loss: 1.0126 - val_acc: 0.7003
Epoch 6/200

  1/156 [..............................] - ETA: 25s - loss: 1.1421 - acc: 0.5938
  2/156 [..............................] - ETA: 25s - loss: 0.9522 - acc: 0.6562
  3/156 [..............................] - ETA: 25s - loss: 1.0999 - acc: 0.6250
  4/156 [..............................] - ETA: 25s - loss: 1.0935 - acc: 0.6484
  5/156 [..............................] - ETA: 25s - loss: 0.9981 - acc: 0.6813
  6/156 [>.............................] - ETA: 24s - loss: 0.9671 - acc: 0.6979
  7/156 [>.............................] - ETA: 24s - loss: 0.9441 - acc: 0.7009
  8/156 [>.............................] - ETA: 24s - loss: 0.9130 - acc: 0.7109
  9/156 [>.............................] - ETA: 24s - loss: 0.9580 - acc: 0.6910
 10/156 [>.............................] - ETA: 24s - loss: 0.9281 - acc: 0.7094
 11/156 [=>............................] - ETA: 24s - loss: 0.9756 - acc: 0.7131
 12/156 [=>............................] - ETA: 23s - loss: 0.9429 - acc: 0.7161
 13/156 [=>............................] - ETA: 23s - loss: 0.9341 - acc: 0.7163
 14/156 [=>............................] - ETA: 23s - loss: 0.9344 - acc: 0.7098
 15/156 [=>............................] - ETA: 22s - loss: 0.9261 - acc: 0.7125
 16/156 [==>...........................] - ETA: 22s - loss: 0.9186 - acc: 0.7129
 17/156 [==>...........................] - ETA: 22s - loss: 0.9142 - acc: 0.7096
 18/156 [==>...........................] - ETA: 22s - loss: 0.9170 - acc: 0.7118
 19/156 [==>...........................] - ETA: 22s - loss: 0.9051 - acc: 0.7138
 20/156 [==>...........................] - ETA: 21s - loss: 0.8795 - acc: 0.7234
 21/156 [===>..........................] - ETA: 21s - loss: 0.8774 - acc: 0.7262
 22/156 [===>..........................] - ETA: 21s - loss: 0.8818 - acc: 0.7244
 23/156 [===>..........................] - ETA: 21s - loss: 0.8987 - acc: 0.7188
 24/156 [===>..........................] - ETA: 21s - loss: 0.9041 - acc: 0.7148
 25/156 [===>..........................] - ETA: 20s - loss: 0.8975 - acc: 0.7188
 26/156 [====>.........................] - ETA: 20s - loss: 0.9086 - acc: 0.7163
 27/156 [====>.........................] - ETA: 20s - loss: 0.9199 - acc: 0.7164
 28/156 [====>.........................] - ETA: 20s - loss: 0.9421 - acc: 0.7109
 29/156 [====>.........................] - ETA: 20s - loss: 0.9336 - acc: 0.7134
 30/156 [====>.........................] - ETA: 19s - loss: 0.9332 - acc: 0.7125
 31/156 [====>.........................] - ETA: 19s - loss: 0.9360 - acc: 0.7117
 32/156 [=====>........................] - ETA: 19s - loss: 0.9280 - acc: 0.7129
 33/156 [=====>........................] - ETA: 19s - loss: 0.9276 - acc: 0.7131
 34/156 [=====>........................] - ETA: 19s - loss: 0.9262 - acc: 0.7169
 35/156 [=====>........................] - ETA: 19s - loss: 0.9240 - acc: 0.7170
 36/156 [=====>........................] - ETA: 18s - loss: 0.9268 - acc: 0.7188
 37/156 [======>.......................] - ETA: 18s - loss: 0.9321 - acc: 0.7171
 38/156 [======>.......................] - ETA: 18s - loss: 0.9247 - acc: 0.7196
 39/156 [======>.......................] - ETA: 18s - loss: 0.9275 - acc: 0.7179
 40/156 [======>.......................] - ETA: 18s - loss: 0.9271 - acc: 0.7164
 41/156 [======>.......................] - ETA: 18s - loss: 0.9293 - acc: 0.7157
 42/156 [=======>......................] - ETA: 17s - loss: 0.9205 - acc: 0.7195
 43/156 [=======>......................] - ETA: 17s - loss: 0.9251 - acc: 0.7180
 44/156 [=======>......................] - ETA: 17s - loss: 0.9302 - acc: 0.7159
 45/156 [=======>......................] - ETA: 17s - loss: 0.9232 - acc: 0.7181
 46/156 [=======>......................] - ETA: 17s - loss: 0.9186 - acc: 0.7208
 47/156 [========>.....................] - ETA: 17s - loss: 0.9114 - acc: 0.7221
 48/156 [========>.....................] - ETA: 16s - loss: 0.9128 - acc: 0.7207
 49/156 [========>.....................] - ETA: 16s - loss: 0.9115 - acc: 0.7213
 50/156 [========>.....................] - ETA: 16s - loss: 0.9058 - acc: 0.7225
 51/156 [========>.....................] - ETA: 16s - loss: 0.9186 - acc: 0.7194
 52/156 [=========>....................] - ETA: 16s - loss: 0.9176 - acc: 0.7194
 53/156 [=========>....................] - ETA: 16s - loss: 0.9140 - acc: 0.7217
 54/156 [=========>....................] - ETA: 15s - loss: 0.9112 - acc: 0.7228
 55/156 [=========>....................] - ETA: 15s - loss: 0.9099 - acc: 0.7227
 56/156 [=========>....................] - ETA: 15s - loss: 0.9072 - acc: 0.7249
 57/156 [=========>....................] - ETA: 15s - loss: 0.9089 - acc: 0.7253
 58/156 [==========>...................] - ETA: 15s - loss: 0.9099 - acc: 0.7252
 59/156 [==========>...................] - ETA: 15s - loss: 0.9052 - acc: 0.7267
 60/156 [==========>...................] - ETA: 15s - loss: 0.9030 - acc: 0.7276
 61/156 [==========>...................] - ETA: 14s - loss: 0.9128 - acc: 0.7249
 62/156 [==========>...................] - ETA: 14s - loss: 0.9070 - acc: 0.7268
 63/156 [===========>..................] - ETA: 14s - loss: 0.9054 - acc: 0.7262
 64/156 [===========>..................] - ETA: 14s - loss: 0.9039 - acc: 0.7251
 65/156 [===========>..................] - ETA: 14s - loss: 0.9093 - acc: 0.7236
 66/156 [===========>..................] - ETA: 14s - loss: 0.9076 - acc: 0.7240
 67/156 [===========>..................] - ETA: 13s - loss: 0.9065 - acc: 0.7243
 68/156 [============>.................] - ETA: 13s - loss: 0.9001 - acc: 0.7266
 69/156 [============>.................] - ETA: 13s - loss: 0.8965 - acc: 0.7278
 70/156 [============>.................] - ETA: 13s - loss: 0.8922 - acc: 0.7295
 71/156 [============>.................] - ETA: 13s - loss: 0.8945 - acc: 0.7302
 72/156 [============>.................] - ETA: 13s - loss: 0.8924 - acc: 0.7305
 73/156 [=============>................] - ETA: 13s - loss: 0.8901 - acc: 0.7303
 74/156 [=============>................] - ETA: 12s - loss: 0.8887 - acc: 0.7293
 75/156 [=============>................] - ETA: 12s - loss: 0.8836 - acc: 0.7308
 76/156 [=============>................] - ETA: 12s - loss: 0.8808 - acc: 0.7311
 77/156 [=============>................] - ETA: 12s - loss: 0.8800 - acc: 0.7309
 78/156 [==============>...............] - ETA: 12s - loss: 0.8825 - acc: 0.7300
 79/156 [==============>...............] - ETA: 12s - loss: 0.8783 - acc: 0.7314
 80/156 [==============>...............] - ETA: 11s - loss: 0.8770 - acc: 0.7305
 81/156 [==============>...............] - ETA: 11s - loss: 0.8743 - acc: 0.7315
 82/156 [==============>...............] - ETA: 11s - loss: 0.8717 - acc: 0.7332
 83/156 [==============>...............] - ETA: 11s - loss: 0.8725 - acc: 0.7327
 84/156 [===============>..............] - ETA: 11s - loss: 0.8694 - acc: 0.7340
 85/156 [===============>..............] - ETA: 11s - loss: 0.8642 - acc: 0.7349
 86/156 [===============>..............] - ETA: 11s - loss: 0.8648 - acc: 0.7351
 87/156 [===============>..............] - ETA: 10s - loss: 0.8588 - acc: 0.7367
 88/156 [===============>..............] - ETA: 10s - loss: 0.8598 - acc: 0.7365
 89/156 [================>.............] - ETA: 10s - loss: 0.8606 - acc: 0.7370
 90/156 [================>.............] - ETA: 10s - loss: 0.8599 - acc: 0.7378
 91/156 [================>.............] - ETA: 10s - loss: 0.8651 - acc: 0.7373
 92/156 [================>.............] - ETA: 10s - loss: 0.8643 - acc: 0.7361
 93/156 [================>.............] - ETA: 9s - loss: 0.8635 - acc: 0.7359 
 94/156 [=================>............] - ETA: 9s - loss: 0.8625 - acc: 0.7367
 95/156 [=================>............] - ETA: 9s - loss: 0.8626 - acc: 0.7372
 96/156 [=================>............] - ETA: 9s - loss: 0.8573 - acc: 0.7386
 97/156 [=================>............] - ETA: 9s - loss: 0.8533 - acc: 0.7403
 98/156 [=================>............] - ETA: 9s - loss: 0.8508 - acc: 0.7401
 99/156 [==================>...........] - ETA: 9s - loss: 0.8471 - acc: 0.7412
100/156 [==================>...........] - ETA: 8s - loss: 0.8418 - acc: 0.7428
101/156 [==================>...........] - ETA: 8s - loss: 0.8388 - acc: 0.7432
102/156 [==================>...........] - ETA: 8s - loss: 0.8390 - acc: 0.7426
103/156 [==================>...........] - ETA: 8s - loss: 0.8370 - acc: 0.7424
104/156 [===================>..........] - ETA: 8s - loss: 0.8354 - acc: 0.7428
105/156 [===================>..........] - ETA: 8s - loss: 0.8315 - acc: 0.7435
106/156 [===================>..........] - ETA: 7s - loss: 0.8296 - acc: 0.7432
107/156 [===================>..........] - ETA: 7s - loss: 0.8255 - acc: 0.7447
108/156 [===================>..........] - ETA: 7s - loss: 0.8274 - acc: 0.7445
109/156 [===================>..........] - ETA: 7s - loss: 0.8242 - acc: 0.7454
110/156 [====================>.........] - ETA: 7s - loss: 0.8238 - acc: 0.7457
111/156 [====================>.........] - ETA: 7s - loss: 0.8241 - acc: 0.7458
112/156 [====================>.........] - ETA: 6s - loss: 0.8246 - acc: 0.7455
113/156 [====================>.........] - ETA: 6s - loss: 0.8295 - acc: 0.7447
114/156 [====================>.........] - ETA: 6s - loss: 0.8287 - acc: 0.7448
115/156 [=====================>........] - ETA: 6s - loss: 0.8238 - acc: 0.7465
116/156 [=====================>........] - ETA: 6s - loss: 0.8221 - acc: 0.7465
117/156 [=====================>........] - ETA: 6s - loss: 0.8208 - acc: 0.7463
118/156 [=====================>........] - ETA: 6s - loss: 0.8239 - acc: 0.7460
119/156 [=====================>........] - ETA: 5s - loss: 0.8269 - acc: 0.7455
120/156 [======================>.......] - ETA: 5s - loss: 0.8264 - acc: 0.7461
121/156 [======================>.......] - ETA: 5s - loss: 0.8305 - acc: 0.7441
122/156 [======================>.......] - ETA: 5s - loss: 0.8282 - acc: 0.7441
123/156 [======================>.......] - ETA: 5s - loss: 0.8262 - acc: 0.7444
124/156 [======================>.......] - ETA: 5s - loss: 0.8251 - acc: 0.7447
125/156 [=======================>......] - ETA: 4s - loss: 0.8287 - acc: 0.7440
126/156 [=======================>......] - ETA: 4s - loss: 0.8291 - acc: 0.7440
127/156 [=======================>......] - ETA: 4s - loss: 0.8292 - acc: 0.7441
128/156 [=======================>......] - ETA: 4s - loss: 0.8254 - acc: 0.7454
129/156 [=======================>......] - ETA: 4s - loss: 0.8265 - acc: 0.7452
130/156 [========================>.....] - ETA: 4s - loss: 0.8268 - acc: 0.7452
131/156 [========================>.....] - ETA: 3s - loss: 0.8285 - acc: 0.7448
132/156 [========================>.....] - ETA: 3s - loss: 0.8275 - acc: 0.7453
133/156 [========================>.....] - ETA: 3s - loss: 0.8282 - acc: 0.7453
134/156 [========================>.....] - ETA: 3s - loss: 0.8259 - acc: 0.7463
135/156 [========================>.....] - ETA: 3s - loss: 0.8245 - acc: 0.7465
136/156 [=========================>....] - ETA: 3s - loss: 0.8222 - acc: 0.7468
137/156 [=========================>....] - ETA: 3s - loss: 0.8199 - acc: 0.7470
138/156 [=========================>....] - ETA: 2s - loss: 0.8186 - acc: 0.7473
139/156 [=========================>....] - ETA: 2s - loss: 0.8182 - acc: 0.7473
140/156 [=========================>....] - ETA: 2s - loss: 0.8192 - acc: 0.7467
141/156 [==========================>...] - ETA: 2s - loss: 0.8173 - acc: 0.7471
142/156 [==========================>...] - ETA: 2s - loss: 0.8161 - acc: 0.7476
143/156 [==========================>...] - ETA: 2s - loss: 0.8157 - acc: 0.7478
144/156 [==========================>...] - ETA: 1s - loss: 0.8146 - acc: 0.7485
145/156 [==========================>...] - ETA: 1s - loss: 0.8171 - acc: 0.7481
146/156 [===========================>..] - ETA: 1s - loss: 0.8170 - acc: 0.7481
147/156 [===========================>..] - ETA: 1s - loss: 0.8168 - acc: 0.7479
148/156 [===========================>..] - ETA: 1s - loss: 0.8208 - acc: 0.7479
149/156 [===========================>..] - ETA: 1s - loss: 0.8234 - acc: 0.7479
150/156 [===========================>..] - ETA: 0s - loss: 0.8283 - acc: 0.7473
151/156 [============================>.] - ETA: 0s - loss: 0.8283 - acc: 0.7473
152/156 [============================>.] - ETA: 0s - loss: 0.8290 - acc: 0.7473
153/156 [============================>.] - ETA: 0s - loss: 0.8272 - acc: 0.7475
154/156 [============================>.] - ETA: 0s - loss: 0.8253 - acc: 0.7478
155/156 [============================>.] - ETA: 0s - loss: 0.8268 - acc: 0.7474
156/156 [==============================] - 39s 253ms/step - loss: 0.8282 - acc: 0.7466 - val_loss: 0.7167 - val_acc: 0.7818
Epoch 7/200

  1/156 [..............................] - ETA: 25s - loss: 0.5607 - acc: 0.7812
  2/156 [..............................] - ETA: 25s - loss: 0.6498 - acc: 0.7969
  3/156 [..............................] - ETA: 25s - loss: 0.6621 - acc: 0.7812
  4/156 [..............................] - ETA: 24s - loss: 0.6955 - acc: 0.7734
  5/156 [..............................] - ETA: 24s - loss: 0.7857 - acc: 0.7375
  6/156 [>.............................] - ETA: 24s - loss: 0.8101 - acc: 0.7396
  7/156 [>.............................] - ETA: 24s - loss: 0.8022 - acc: 0.7500
  8/156 [>.............................] - ETA: 23s - loss: 0.7660 - acc: 0.7500
  9/156 [>.............................] - ETA: 23s - loss: 0.7627 - acc: 0.7465
 10/156 [>.............................] - ETA: 23s - loss: 0.7691 - acc: 0.7406
 11/156 [=>............................] - ETA: 23s - loss: 0.7920 - acc: 0.7415
 12/156 [=>............................] - ETA: 22s - loss: 0.8006 - acc: 0.7396
 13/156 [=>............................] - ETA: 22s - loss: 0.7741 - acc: 0.7500
 14/156 [=>............................] - ETA: 22s - loss: 0.7659 - acc: 0.7567
 15/156 [=>............................] - ETA: 22s - loss: 0.7834 - acc: 0.7521
 16/156 [==>...........................] - ETA: 22s - loss: 0.7933 - acc: 0.7539
 17/156 [==>...........................] - ETA: 22s - loss: 0.7920 - acc: 0.7555
 18/156 [==>...........................] - ETA: 21s - loss: 0.7996 - acc: 0.7535
 19/156 [==>...........................] - ETA: 21s - loss: 0.7964 - acc: 0.7582
 20/156 [==>...........................] - ETA: 21s - loss: 0.7775 - acc: 0.7609
 21/156 [===>..........................] - ETA: 21s - loss: 0.7695 - acc: 0.7604
 22/156 [===>..........................] - ETA: 21s - loss: 0.7612 - acc: 0.7599
 23/156 [===>..........................] - ETA: 20s - loss: 0.7605 - acc: 0.7595
 24/156 [===>..........................] - ETA: 20s - loss: 0.7592 - acc: 0.7630
 25/156 [===>..........................] - ETA: 20s - loss: 0.7594 - acc: 0.7612
 26/156 [====>.........................] - ETA: 20s - loss: 0.7485 - acc: 0.7644
 27/156 [====>.........................] - ETA: 20s - loss: 0.7482 - acc: 0.7639
 28/156 [====>.........................] - ETA: 20s - loss: 0.7511 - acc: 0.7623
 29/156 [====>.........................] - ETA: 19s - loss: 0.7391 - acc: 0.7640
 30/156 [====>.........................] - ETA: 19s - loss: 0.7440 - acc: 0.7646
 31/156 [====>.........................] - ETA: 19s - loss: 0.7476 - acc: 0.7661
 32/156 [=====>........................] - ETA: 19s - loss: 0.7431 - acc: 0.7686
 33/156 [=====>........................] - ETA: 19s - loss: 0.7408 - acc: 0.7718
 34/156 [=====>........................] - ETA: 19s - loss: 0.7482 - acc: 0.7711
 35/156 [=====>........................] - ETA: 18s - loss: 0.7374 - acc: 0.7741
 36/156 [=====>........................] - ETA: 18s - loss: 0.7350 - acc: 0.7734
 37/156 [======>.......................] - ETA: 18s - loss: 0.7395 - acc: 0.7720
 38/156 [======>.......................] - ETA: 18s - loss: 0.7517 - acc: 0.7689
 39/156 [======>.......................] - ETA: 18s - loss: 0.7612 - acc: 0.7652
 40/156 [======>.......................] - ETA: 18s - loss: 0.7667 - acc: 0.7625
 41/156 [======>.......................] - ETA: 17s - loss: 0.7781 - acc: 0.7584
 42/156 [=======>......................] - ETA: 17s - loss: 0.7825 - acc: 0.7582
 43/156 [=======>......................] - ETA: 17s - loss: 0.7834 - acc: 0.7594
 44/156 [=======>......................] - ETA: 17s - loss: 0.7823 - acc: 0.7607
 45/156 [=======>......................] - ETA: 17s - loss: 0.7774 - acc: 0.7618
 46/156 [=======>......................] - ETA: 17s - loss: 0.7726 - acc: 0.7622
 47/156 [========>.....................] - ETA: 16s - loss: 0.7819 - acc: 0.7560
 48/156 [========>.....................] - ETA: 16s - loss: 0.7751 - acc: 0.7585
 49/156 [========>.....................] - ETA: 16s - loss: 0.7764 - acc: 0.7564
 50/156 [========>.....................] - ETA: 16s - loss: 0.7716 - acc: 0.7575
 51/156 [========>.....................] - ETA: 16s - loss: 0.7732 - acc: 0.7567
 52/156 [=========>....................] - ETA: 16s - loss: 0.7732 - acc: 0.7572
 53/156 [=========>....................] - ETA: 15s - loss: 0.7701 - acc: 0.7577
 54/156 [=========>....................] - ETA: 15s - loss: 0.7691 - acc: 0.7569
 55/156 [=========>....................] - ETA: 15s - loss: 0.7741 - acc: 0.7568
 56/156 [=========>....................] - ETA: 15s - loss: 0.7762 - acc: 0.7567
 57/156 [=========>....................] - ETA: 15s - loss: 0.7803 - acc: 0.7555
 58/156 [==========>...................] - ETA: 15s - loss: 0.7814 - acc: 0.7538
 59/156 [==========>...................] - ETA: 15s - loss: 0.7813 - acc: 0.7553
 60/156 [==========>...................] - ETA: 14s - loss: 0.7807 - acc: 0.7552
 61/156 [==========>...................] - ETA: 14s - loss: 0.7830 - acc: 0.7541
 62/156 [==========>...................] - ETA: 14s - loss: 0.7844 - acc: 0.7530
 63/156 [===========>..................] - ETA: 14s - loss: 0.7867 - acc: 0.7520
 64/156 [===========>..................] - ETA: 14s - loss: 0.7886 - acc: 0.7520
 65/156 [===========>..................] - ETA: 14s - loss: 0.7886 - acc: 0.7514
 66/156 [===========>..................] - ETA: 13s - loss: 0.7855 - acc: 0.7528
 67/156 [===========>..................] - ETA: 13s - loss: 0.7849 - acc: 0.7533
 68/156 [============>.................] - ETA: 13s - loss: 0.7836 - acc: 0.7551
 69/156 [============>.................] - ETA: 13s - loss: 0.7833 - acc: 0.7541
 70/156 [============>.................] - ETA: 13s - loss: 0.7786 - acc: 0.7558
 71/156 [============>.................] - ETA: 13s - loss: 0.7762 - acc: 0.7566
 72/156 [============>.................] - ETA: 13s - loss: 0.7730 - acc: 0.7578
 73/156 [=============>................] - ETA: 12s - loss: 0.7723 - acc: 0.7586
 74/156 [=============>................] - ETA: 12s - loss: 0.7712 - acc: 0.7593
 75/156 [=============>................] - ETA: 12s - loss: 0.7701 - acc: 0.7592
 76/156 [=============>................] - ETA: 12s - loss: 0.7695 - acc: 0.7595
 77/156 [=============>................] - ETA: 12s - loss: 0.7656 - acc: 0.7610
 78/156 [==============>...............] - ETA: 12s - loss: 0.7610 - acc: 0.7628
 79/156 [==============>...............] - ETA: 11s - loss: 0.7597 - acc: 0.7631
 80/156 [==============>...............] - ETA: 11s - loss: 0.7593 - acc: 0.7629
 81/156 [==============>...............] - ETA: 11s - loss: 0.7608 - acc: 0.7616
 82/156 [==============>...............] - ETA: 11s - loss: 0.7636 - acc: 0.7618
 83/156 [==============>...............] - ETA: 11s - loss: 0.7599 - acc: 0.7624
 84/156 [===============>..............] - ETA: 11s - loss: 0.7630 - acc: 0.7612
 85/156 [===============>..............] - ETA: 11s - loss: 0.7647 - acc: 0.7607
 86/156 [===============>..............] - ETA: 10s - loss: 0.7681 - acc: 0.7602
 87/156 [===============>..............] - ETA: 10s - loss: 0.7695 - acc: 0.7590
 88/156 [===============>..............] - ETA: 10s - loss: 0.7674 - acc: 0.7596
 89/156 [================>.............] - ETA: 10s - loss: 0.7683 - acc: 0.7598
 90/156 [================>.............] - ETA: 10s - loss: 0.7677 - acc: 0.7594
 91/156 [================>.............] - ETA: 10s - loss: 0.7732 - acc: 0.7579
 92/156 [================>.............] - ETA: 10s - loss: 0.7709 - acc: 0.7582
 93/156 [================>.............] - ETA: 9s - loss: 0.7669 - acc: 0.7594 
 94/156 [=================>............] - ETA: 9s - loss: 0.7670 - acc: 0.7590
 95/156 [=================>............] - ETA: 9s - loss: 0.7692 - acc: 0.7589
 96/156 [=================>............] - ETA: 9s - loss: 0.7710 - acc: 0.7585
 97/156 [=================>............] - ETA: 9s - loss: 0.7791 - acc: 0.7577
 98/156 [=================>............] - ETA: 9s - loss: 0.7790 - acc: 0.7583
 99/156 [==================>...........] - ETA: 8s - loss: 0.7806 - acc: 0.7582
100/156 [==================>...........] - ETA: 8s - loss: 0.7782 - acc: 0.7591
101/156 [==================>...........] - ETA: 8s - loss: 0.7780 - acc: 0.7590
102/156 [==================>...........] - ETA: 8s - loss: 0.7804 - acc: 0.7586
103/156 [==================>...........] - ETA: 8s - loss: 0.7795 - acc: 0.7591
104/156 [===================>..........] - ETA: 8s - loss: 0.7784 - acc: 0.7590
105/156 [===================>..........] - ETA: 8s - loss: 0.7810 - acc: 0.7589
106/156 [===================>..........] - ETA: 7s - loss: 0.7814 - acc: 0.7588
107/156 [===================>..........] - ETA: 7s - loss: 0.7828 - acc: 0.7573
108/156 [===================>..........] - ETA: 7s - loss: 0.7818 - acc: 0.7575
109/156 [===================>..........] - ETA: 7s - loss: 0.7819 - acc: 0.7575
110/156 [====================>.........] - ETA: 7s - loss: 0.7800 - acc: 0.7571
111/156 [====================>.........] - ETA: 7s - loss: 0.7842 - acc: 0.7565
112/156 [====================>.........] - ETA: 6s - loss: 0.7855 - acc: 0.7570
113/156 [====================>.........] - ETA: 6s - loss: 0.7829 - acc: 0.7577
114/156 [====================>.........] - ETA: 6s - loss: 0.7851 - acc: 0.7566
115/156 [=====================>........] - ETA: 6s - loss: 0.7836 - acc: 0.7576
116/156 [=====================>........] - ETA: 6s - loss: 0.7821 - acc: 0.7578
117/156 [=====================>........] - ETA: 6s - loss: 0.7833 - acc: 0.7577
118/156 [=====================>........] - ETA: 5s - loss: 0.7815 - acc: 0.7579
119/156 [=====================>........] - ETA: 5s - loss: 0.7847 - acc: 0.7574
120/156 [======================>.......] - ETA: 5s - loss: 0.7854 - acc: 0.7576
121/156 [======================>.......] - ETA: 5s - loss: 0.7848 - acc: 0.7570
122/156 [======================>.......] - ETA: 5s - loss: 0.7827 - acc: 0.7574
123/156 [======================>.......] - ETA: 5s - loss: 0.7842 - acc: 0.7574
124/156 [======================>.......] - ETA: 5s - loss: 0.7828 - acc: 0.7578
125/156 [=======================>......] - ETA: 4s - loss: 0.7817 - acc: 0.7582
126/156 [=======================>......] - ETA: 4s - loss: 0.7826 - acc: 0.7582
127/156 [=======================>......] - ETA: 4s - loss: 0.7829 - acc: 0.7574
128/156 [=======================>......] - ETA: 4s - loss: 0.7815 - acc: 0.7573
129/156 [=======================>......] - ETA: 4s - loss: 0.7816 - acc: 0.7575
130/156 [========================>.....] - ETA: 4s - loss: 0.7811 - acc: 0.7570
131/156 [========================>.....] - ETA: 3s - loss: 0.7831 - acc: 0.7564
132/156 [========================>.....] - ETA: 3s - loss: 0.7808 - acc: 0.7569
133/156 [========================>.....] - ETA: 3s - loss: 0.7800 - acc: 0.7563
134/156 [========================>.....] - ETA: 3s - loss: 0.7807 - acc: 0.7549
135/156 [========================>.....] - ETA: 3s - loss: 0.7802 - acc: 0.7556
136/156 [=========================>....] - ETA: 3s - loss: 0.7796 - acc: 0.7560
137/156 [=========================>....] - ETA: 3s - loss: 0.7788 - acc: 0.7562
138/156 [=========================>....] - ETA: 2s - loss: 0.7771 - acc: 0.7570
139/156 [=========================>....] - ETA: 2s - loss: 0.7764 - acc: 0.7570
140/156 [=========================>....] - ETA: 2s - loss: 0.7743 - acc: 0.7574
141/156 [==========================>...] - ETA: 2s - loss: 0.7736 - acc: 0.7580
142/156 [==========================>...] - ETA: 2s - loss: 0.7747 - acc: 0.7570
143/156 [==========================>...] - ETA: 2s - loss: 0.7761 - acc: 0.7568
144/156 [==========================>...] - ETA: 1s - loss: 0.7752 - acc: 0.7567
145/156 [==========================>...] - ETA: 1s - loss: 0.7729 - acc: 0.7575
146/156 [===========================>..] - ETA: 1s - loss: 0.7739 - acc: 0.7579
147/156 [===========================>..] - ETA: 1s - loss: 0.7773 - acc: 0.7564
148/156 [===========================>..] - ETA: 1s - loss: 0.7747 - acc: 0.7572
149/156 [===========================>..] - ETA: 1s - loss: 0.7774 - acc: 0.7569
150/156 [===========================>..] - ETA: 0s - loss: 0.7781 - acc: 0.7573
151/156 [============================>.] - ETA: 0s - loss: 0.7769 - acc: 0.7579
152/156 [============================>.] - ETA: 0s - loss: 0.7764 - acc: 0.7580
153/156 [============================>.] - ETA: 0s - loss: 0.7762 - acc: 0.7580
154/156 [============================>.] - ETA: 0s - loss: 0.7774 - acc: 0.7579
155/156 [============================>.] - ETA: 0s - loss: 0.7772 - acc: 0.7575
156/156 [==============================] - 39s 253ms/step - loss: 0.7751 - acc: 0.7576 - val_loss: 0.7122 - val_acc: 0.7853
Epoch 8/200

  1/156 [..............................] - ETA: 32s - loss: 1.0236 - acc: 0.6875
  2/156 [..............................] - ETA: 28s - loss: 0.7675 - acc: 0.7500
  3/156 [..............................] - ETA: 26s - loss: 0.6768 - acc: 0.7604
  4/156 [..............................] - ETA: 25s - loss: 0.6707 - acc: 0.7656
  5/156 [..............................] - ETA: 25s - loss: 0.6723 - acc: 0.7562
  6/156 [>.............................] - ETA: 25s - loss: 0.6824 - acc: 0.7448
  7/156 [>.............................] - ETA: 25s - loss: 0.6664 - acc: 0.7455
  8/156 [>.............................] - ETA: 25s - loss: 0.6979 - acc: 0.7500
  9/156 [>.............................] - ETA: 24s - loss: 0.6654 - acc: 0.7639
 10/156 [>.............................] - ETA: 24s - loss: 0.6991 - acc: 0.7562
 11/156 [=>............................] - ETA: 24s - loss: 0.6886 - acc: 0.7642
 12/156 [=>............................] - ETA: 24s - loss: 0.6701 - acc: 0.7708
 13/156 [=>............................] - ETA: 23s - loss: 0.6909 - acc: 0.7692
 14/156 [=>............................] - ETA: 23s - loss: 0.6821 - acc: 0.7679
 15/156 [=>............................] - ETA: 23s - loss: 0.7003 - acc: 0.7625
 16/156 [==>...........................] - ETA: 23s - loss: 0.6710 - acc: 0.7754
 17/156 [==>...........................] - ETA: 22s - loss: 0.6573 - acc: 0.7794
 18/156 [==>...........................] - ETA: 22s - loss: 0.6497 - acc: 0.7812
 19/156 [==>...........................] - ETA: 22s - loss: 0.6503 - acc: 0.7829
 20/156 [==>...........................] - ETA: 22s - loss: 0.6514 - acc: 0.7812
 21/156 [===>..........................] - ETA: 21s - loss: 0.6665 - acc: 0.7798
 22/156 [===>..........................] - ETA: 21s - loss: 0.6755 - acc: 0.7770
 23/156 [===>..........................] - ETA: 21s - loss: 0.6627 - acc: 0.7826
 24/156 [===>..........................] - ETA: 21s - loss: 0.6690 - acc: 0.7826
 25/156 [===>..........................] - ETA: 21s - loss: 0.6731 - acc: 0.7825
 26/156 [====>.........................] - ETA: 21s - loss: 0.6814 - acc: 0.7837
 27/156 [====>.........................] - ETA: 20s - loss: 0.6805 - acc: 0.7847
 28/156 [====>.........................] - ETA: 20s - loss: 0.6712 - acc: 0.7902
 29/156 [====>.........................] - ETA: 20s - loss: 0.6715 - acc: 0.7909
 30/156 [====>.........................] - ETA: 20s - loss: 0.6720 - acc: 0.7927
 31/156 [====>.........................] - ETA: 20s - loss: 0.6872 - acc: 0.7883
 32/156 [=====>........................] - ETA: 19s - loss: 0.6925 - acc: 0.7861
 33/156 [=====>........................] - ETA: 19s - loss: 0.6954 - acc: 0.7831
 34/156 [=====>........................] - ETA: 19s - loss: 0.6884 - acc: 0.7849
 35/156 [=====>........................] - ETA: 19s - loss: 0.6867 - acc: 0.7866
 36/156 [=====>........................] - ETA: 19s - loss: 0.6855 - acc: 0.7856
 37/156 [======>.......................] - ETA: 19s - loss: 0.6877 - acc: 0.7846
 38/156 [======>.......................] - ETA: 18s - loss: 0.6869 - acc: 0.7854
 39/156 [======>.......................] - ETA: 18s - loss: 0.6875 - acc: 0.7845
 40/156 [======>.......................] - ETA: 18s - loss: 0.6878 - acc: 0.7828
 41/156 [======>.......................] - ETA: 18s - loss: 0.6949 - acc: 0.7812
 42/156 [=======>......................] - ETA: 18s - loss: 0.7099 - acc: 0.7790
 43/156 [=======>......................] - ETA: 18s - loss: 0.7155 - acc: 0.7762
 44/156 [=======>......................] - ETA: 17s - loss: 0.7115 - acc: 0.7770
 45/156 [=======>......................] - ETA: 17s - loss: 0.7036 - acc: 0.7778
 46/156 [=======>......................] - ETA: 17s - loss: 0.6971 - acc: 0.7806
 47/156 [========>.....................] - ETA: 17s - loss: 0.6961 - acc: 0.7812
 48/156 [========>.....................] - ETA: 17s - loss: 0.7018 - acc: 0.7806
 49/156 [========>.....................] - ETA: 16s - loss: 0.6970 - acc: 0.7832
 50/156 [========>.....................] - ETA: 16s - loss: 0.7000 - acc: 0.7837
 51/156 [========>.....................] - ETA: 16s - loss: 0.6994 - acc: 0.7843
 52/156 [=========>....................] - ETA: 16s - loss: 0.7021 - acc: 0.7825
 53/156 [=========>....................] - ETA: 16s - loss: 0.7093 - acc: 0.7807
 54/156 [=========>....................] - ETA: 16s - loss: 0.7096 - acc: 0.7795
 55/156 [=========>....................] - ETA: 15s - loss: 0.7055 - acc: 0.7807
 56/156 [=========>....................] - ETA: 15s - loss: 0.7109 - acc: 0.7801
 57/156 [=========>....................] - ETA: 15s - loss: 0.7065 - acc: 0.7807
 58/156 [==========>...................] - ETA: 15s - loss: 0.7047 - acc: 0.7807
 59/156 [==========>...................] - ETA: 15s - loss: 0.7045 - acc: 0.7797
 60/156 [==========>...................] - ETA: 15s - loss: 0.7085 - acc: 0.7786
 61/156 [==========>...................] - ETA: 14s - loss: 0.7145 - acc: 0.7761
 62/156 [==========>...................] - ETA: 14s - loss: 0.7120 - acc: 0.7767
 63/156 [===========>..................] - ETA: 14s - loss: 0.7086 - acc: 0.7773
 64/156 [===========>..................] - ETA: 14s - loss: 0.7126 - acc: 0.7764
 65/156 [===========>..................] - ETA: 14s - loss: 0.7113 - acc: 0.7774
 66/156 [===========>..................] - ETA: 14s - loss: 0.7103 - acc: 0.7779
 67/156 [===========>..................] - ETA: 14s - loss: 0.7108 - acc: 0.7785
 68/156 [============>.................] - ETA: 13s - loss: 0.7102 - acc: 0.7790
 69/156 [============>.................] - ETA: 13s - loss: 0.7116 - acc: 0.7785
 70/156 [============>.................] - ETA: 13s - loss: 0.7188 - acc: 0.7777
 71/156 [============>.................] - ETA: 13s - loss: 0.7198 - acc: 0.7768
 72/156 [============>.................] - ETA: 13s - loss: 0.7182 - acc: 0.7778
 73/156 [=============>................] - ETA: 13s - loss: 0.7222 - acc: 0.7765
 74/156 [=============>................] - ETA: 12s - loss: 0.7285 - acc: 0.7753
 75/156 [=============>................] - ETA: 12s - loss: 0.7274 - acc: 0.7750
 76/156 [=============>................] - ETA: 12s - loss: 0.7276 - acc: 0.7747
 77/156 [=============>................] - ETA: 12s - loss: 0.7322 - acc: 0.7731
 78/156 [==============>...............] - ETA: 12s - loss: 0.7359 - acc: 0.7724
 79/156 [==============>...............] - ETA: 12s - loss: 0.7302 - acc: 0.7741
 80/156 [==============>...............] - ETA: 12s - loss: 0.7303 - acc: 0.7734
 81/156 [==============>...............] - ETA: 11s - loss: 0.7321 - acc: 0.7728
 82/156 [==============>...............] - ETA: 11s - loss: 0.7298 - acc: 0.7748
 83/156 [==============>...............] - ETA: 11s - loss: 0.7296 - acc: 0.7741
 84/156 [===============>..............] - ETA: 11s - loss: 0.7294 - acc: 0.7738
 85/156 [===============>..............] - ETA: 11s - loss: 0.7335 - acc: 0.7735
 86/156 [===============>..............] - ETA: 11s - loss: 0.7318 - acc: 0.7736
 87/156 [===============>..............] - ETA: 10s - loss: 0.7294 - acc: 0.7744
 88/156 [===============>..............] - ETA: 10s - loss: 0.7300 - acc: 0.7752
 89/156 [================>.............] - ETA: 10s - loss: 0.7260 - acc: 0.7763
 90/156 [================>.............] - ETA: 10s - loss: 0.7272 - acc: 0.7764
 91/156 [================>.............] - ETA: 10s - loss: 0.7305 - acc: 0.7754
 92/156 [================>.............] - ETA: 10s - loss: 0.7296 - acc: 0.7755
 93/156 [================>.............] - ETA: 10s - loss: 0.7278 - acc: 0.7759
 94/156 [=================>............] - ETA: 9s - loss: 0.7282 - acc: 0.7763 
 95/156 [=================>............] - ETA: 9s - loss: 0.7301 - acc: 0.7757
 96/156 [=================>............] - ETA: 9s - loss: 0.7287 - acc: 0.7754
 97/156 [=================>............] - ETA: 9s - loss: 0.7316 - acc: 0.7751
 98/156 [=================>............] - ETA: 9s - loss: 0.7286 - acc: 0.7752
 99/156 [==================>...........] - ETA: 9s - loss: 0.7282 - acc: 0.7746
100/156 [==================>...........] - ETA: 8s - loss: 0.7254 - acc: 0.7753
101/156 [==================>...........] - ETA: 8s - loss: 0.7230 - acc: 0.7760
102/156 [==================>...........] - ETA: 8s - loss: 0.7203 - acc: 0.7767
103/156 [==================>...........] - ETA: 8s - loss: 0.7204 - acc: 0.7764
104/156 [===================>..........] - ETA: 8s - loss: 0.7152 - acc: 0.7782
105/156 [===================>..........] - ETA: 8s - loss: 0.7129 - acc: 0.7792
106/156 [===================>..........] - ETA: 7s - loss: 0.7095 - acc: 0.7798
107/156 [===================>..........] - ETA: 7s - loss: 0.7069 - acc: 0.7801
108/156 [===================>..........] - ETA: 7s - loss: 0.7057 - acc: 0.7807
109/156 [===================>..........] - ETA: 7s - loss: 0.7098 - acc: 0.7798
110/156 [====================>.........] - ETA: 7s - loss: 0.7087 - acc: 0.7801
111/156 [====================>.........] - ETA: 7s - loss: 0.7076 - acc: 0.7804
112/156 [====================>.........] - ETA: 7s - loss: 0.7087 - acc: 0.7796
113/156 [====================>.........] - ETA: 6s - loss: 0.7066 - acc: 0.7799
114/156 [====================>.........] - ETA: 6s - loss: 0.7068 - acc: 0.7799
115/156 [=====================>........] - ETA: 6s - loss: 0.7077 - acc: 0.7791
116/156 [=====================>........] - ETA: 6s - loss: 0.7044 - acc: 0.7804
117/156 [=====================>........] - ETA: 6s - loss: 0.7055 - acc: 0.7802
118/156 [=====================>........] - ETA: 6s - loss: 0.7048 - acc: 0.7805
119/156 [=====================>........] - ETA: 5s - loss: 0.7016 - acc: 0.7812
120/156 [======================>.......] - ETA: 5s - loss: 0.7025 - acc: 0.7810
121/156 [======================>.......] - ETA: 5s - loss: 0.7023 - acc: 0.7815
122/156 [======================>.......] - ETA: 5s - loss: 0.7030 - acc: 0.7818
123/156 [======================>.......] - ETA: 5s - loss: 0.7029 - acc: 0.7820
124/156 [======================>.......] - ETA: 5s - loss: 0.7025 - acc: 0.7820
125/156 [=======================>......] - ETA: 4s - loss: 0.7031 - acc: 0.7823
126/156 [=======================>......] - ETA: 4s - loss: 0.7046 - acc: 0.7817
127/156 [=======================>......] - ETA: 4s - loss: 0.7031 - acc: 0.7822
128/156 [=======================>......] - ETA: 4s - loss: 0.7005 - acc: 0.7832
129/156 [=======================>......] - ETA: 4s - loss: 0.6983 - acc: 0.7839
130/156 [========================>.....] - ETA: 4s - loss: 0.6987 - acc: 0.7839
131/156 [========================>.....] - ETA: 4s - loss: 0.6973 - acc: 0.7839
132/156 [========================>.....] - ETA: 3s - loss: 0.6979 - acc: 0.7839
133/156 [========================>.....] - ETA: 3s - loss: 0.6961 - acc: 0.7843
134/156 [========================>.....] - ETA: 3s - loss: 0.6955 - acc: 0.7850
135/156 [========================>.....] - ETA: 3s - loss: 0.6940 - acc: 0.7856
136/156 [=========================>....] - ETA: 3s - loss: 0.6969 - acc: 0.7845
137/156 [=========================>....] - ETA: 3s - loss: 0.6964 - acc: 0.7844
138/156 [=========================>....] - ETA: 2s - loss: 0.6946 - acc: 0.7851
139/156 [=========================>....] - ETA: 2s - loss: 0.6962 - acc: 0.7846
140/156 [=========================>....] - ETA: 2s - loss: 0.6931 - acc: 0.7857
141/156 [==========================>...] - ETA: 2s - loss: 0.6928 - acc: 0.7857
142/156 [==========================>...] - ETA: 2s - loss: 0.6951 - acc: 0.7846
143/156 [==========================>...] - ETA: 2s - loss: 0.6954 - acc: 0.7845
144/156 [==========================>...] - ETA: 1s - loss: 0.6954 - acc: 0.7843
145/156 [==========================>...] - ETA: 1s - loss: 0.6951 - acc: 0.7843
146/156 [===========================>..] - ETA: 1s - loss: 0.6922 - acc: 0.7855
147/156 [===========================>..] - ETA: 1s - loss: 0.6928 - acc: 0.7855
148/156 [===========================>..] - ETA: 1s - loss: 0.6951 - acc: 0.7851
149/156 [===========================>..] - ETA: 1s - loss: 0.6983 - acc: 0.7840
150/156 [===========================>..] - ETA: 0s - loss: 0.6954 - acc: 0.7846
151/156 [============================>.] - ETA: 0s - loss: 0.6965 - acc: 0.7846
152/156 [============================>.] - ETA: 0s - loss: 0.6978 - acc: 0.7839
153/156 [============================>.] - ETA: 0s - loss: 0.6962 - acc: 0.7845
154/156 [============================>.] - ETA: 0s - loss: 0.6979 - acc: 0.7847
155/156 [============================>.] - ETA: 0s - loss: 0.7000 - acc: 0.7839
156/156 [==============================] - 40s 254ms/step - loss: 0.6995 - acc: 0.7843 - val_loss: 0.6702 - val_acc: 0.7978
Epoch 9/200

  1/156 [..............................] - ETA: 25s - loss: 0.4228 - acc: 0.8438
  2/156 [..............................] - ETA: 25s - loss: 0.4766 - acc: 0.8125
  3/156 [..............................] - ETA: 25s - loss: 0.6794 - acc: 0.7708
  4/156 [..............................] - ETA: 24s - loss: 0.7613 - acc: 0.7500
  5/156 [..............................] - ETA: 24s - loss: 0.7386 - acc: 0.7500
  6/156 [>.............................] - ETA: 23s - loss: 0.6812 - acc: 0.7708
  7/156 [>.............................] - ETA: 23s - loss: 0.6572 - acc: 0.7768
  8/156 [>.............................] - ETA: 23s - loss: 0.6795 - acc: 0.7695
  9/156 [>.............................] - ETA: 23s - loss: 0.7064 - acc: 0.7639
 10/156 [>.............................] - ETA: 23s - loss: 0.7433 - acc: 0.7562
 11/156 [=>............................] - ETA: 23s - loss: 0.7184 - acc: 0.7585
 12/156 [=>............................] - ETA: 22s - loss: 0.7305 - acc: 0.7578
 13/156 [=>............................] - ETA: 22s - loss: 0.7178 - acc: 0.7668
 14/156 [=>............................] - ETA: 22s - loss: 0.7538 - acc: 0.7634
 15/156 [=>............................] - ETA: 22s - loss: 0.7550 - acc: 0.7646
 16/156 [==>...........................] - ETA: 21s - loss: 0.7363 - acc: 0.7715
 17/156 [==>...........................] - ETA: 21s - loss: 0.7201 - acc: 0.7776
 18/156 [==>...........................] - ETA: 21s - loss: 0.7182 - acc: 0.7830
 19/156 [==>...........................] - ETA: 21s - loss: 0.7063 - acc: 0.7829
 20/156 [==>...........................] - ETA: 21s - loss: 0.7151 - acc: 0.7797
 21/156 [===>..........................] - ETA: 20s - loss: 0.6949 - acc: 0.7872
 22/156 [===>..........................] - ETA: 20s - loss: 0.6802 - acc: 0.7926
 23/156 [===>..........................] - ETA: 20s - loss: 0.6871 - acc: 0.7921
 24/156 [===>..........................] - ETA: 20s - loss: 0.6953 - acc: 0.7917
 25/156 [===>..........................] - ETA: 20s - loss: 0.6949 - acc: 0.7937
 26/156 [====>.........................] - ETA: 20s - loss: 0.7014 - acc: 0.7921
 27/156 [====>.........................] - ETA: 19s - loss: 0.6881 - acc: 0.7940
 28/156 [====>.........................] - ETA: 19s - loss: 0.6981 - acc: 0.7913
 29/156 [====>.........................] - ETA: 19s - loss: 0.6911 - acc: 0.7931
 30/156 [====>.........................] - ETA: 19s - loss: 0.6836 - acc: 0.7948
 31/156 [====>.........................] - ETA: 19s - loss: 0.6964 - acc: 0.7913
 32/156 [=====>........................] - ETA: 19s - loss: 0.7022 - acc: 0.7910
 33/156 [=====>........................] - ETA: 18s - loss: 0.7115 - acc: 0.7907
 34/156 [=====>........................] - ETA: 18s - loss: 0.7082 - acc: 0.7923
 35/156 [=====>........................] - ETA: 18s - loss: 0.7094 - acc: 0.7937
 36/156 [=====>........................] - ETA: 18s - loss: 0.7026 - acc: 0.7951
 37/156 [======>.......................] - ETA: 18s - loss: 0.7146 - acc: 0.7922
 38/156 [======>.......................] - ETA: 18s - loss: 0.7061 - acc: 0.7961
 39/156 [======>.......................] - ETA: 18s - loss: 0.7012 - acc: 0.7965
 40/156 [======>.......................] - ETA: 17s - loss: 0.6995 - acc: 0.7961
 41/156 [======>.......................] - ETA: 17s - loss: 0.6947 - acc: 0.7973
 42/156 [=======>......................] - ETA: 17s - loss: 0.6945 - acc: 0.7954
 43/156 [=======>......................] - ETA: 17s - loss: 0.6924 - acc: 0.7951
 44/156 [=======>......................] - ETA: 17s - loss: 0.6825 - acc: 0.7969
 45/156 [=======>......................] - ETA: 17s - loss: 0.6764 - acc: 0.7972
 46/156 [=======>......................] - ETA: 16s - loss: 0.6790 - acc: 0.7962
 47/156 [========>.....................] - ETA: 16s - loss: 0.6745 - acc: 0.7965
 48/156 [========>.....................] - ETA: 16s - loss: 0.6731 - acc: 0.7969
 49/156 [========>.....................] - ETA: 16s - loss: 0.6755 - acc: 0.7978
 50/156 [========>.....................] - ETA: 16s - loss: 0.6824 - acc: 0.7963
 51/156 [========>.....................] - ETA: 16s - loss: 0.6827 - acc: 0.7953
 52/156 [=========>....................] - ETA: 15s - loss: 0.6767 - acc: 0.7975
 53/156 [=========>....................] - ETA: 15s - loss: 0.6802 - acc: 0.7966
 54/156 [=========>....................] - ETA: 15s - loss: 0.6865 - acc: 0.7951
 55/156 [=========>....................] - ETA: 15s - loss: 0.6866 - acc: 0.7949
 56/156 [=========>....................] - ETA: 15s - loss: 0.6834 - acc: 0.7946
 57/156 [=========>....................] - ETA: 15s - loss: 0.6809 - acc: 0.7939
 58/156 [==========>...................] - ETA: 15s - loss: 0.6808 - acc: 0.7936
 59/156 [==========>...................] - ETA: 14s - loss: 0.6757 - acc: 0.7961
 60/156 [==========>...................] - ETA: 14s - loss: 0.6726 - acc: 0.7969
 61/156 [==========>...................] - ETA: 14s - loss: 0.6779 - acc: 0.7961
 62/156 [==========>...................] - ETA: 14s - loss: 0.6774 - acc: 0.7959
 63/156 [===========>..................] - ETA: 14s - loss: 0.6777 - acc: 0.7937
 64/156 [===========>..................] - ETA: 14s - loss: 0.6730 - acc: 0.7944
 65/156 [===========>..................] - ETA: 14s - loss: 0.6745 - acc: 0.7928
 66/156 [===========>..................] - ETA: 13s - loss: 0.6760 - acc: 0.7917
 67/156 [===========>..................] - ETA: 13s - loss: 0.6755 - acc: 0.7920
 68/156 [============>.................] - ETA: 13s - loss: 0.6784 - acc: 0.7909
 69/156 [============>.................] - ETA: 13s - loss: 0.6776 - acc: 0.7908
 70/156 [============>.................] - ETA: 13s - loss: 0.6799 - acc: 0.7897
 71/156 [============>.................] - ETA: 13s - loss: 0.6870 - acc: 0.7883
 72/156 [============>.................] - ETA: 13s - loss: 0.6856 - acc: 0.7891
 73/156 [=============>................] - ETA: 12s - loss: 0.6817 - acc: 0.7911
 74/156 [=============>................] - ETA: 12s - loss: 0.6803 - acc: 0.7914
 75/156 [=============>................] - ETA: 12s - loss: 0.6800 - acc: 0.7921
 76/156 [=============>................] - ETA: 12s - loss: 0.6828 - acc: 0.7907
 77/156 [=============>................] - ETA: 12s - loss: 0.6809 - acc: 0.7918
 78/156 [==============>...............] - ETA: 12s - loss: 0.6783 - acc: 0.7925
 79/156 [==============>...............] - ETA: 12s - loss: 0.6737 - acc: 0.7935
 80/156 [==============>...............] - ETA: 11s - loss: 0.6734 - acc: 0.7941
 81/156 [==============>...............] - ETA: 11s - loss: 0.6800 - acc: 0.7924
 82/156 [==============>...............] - ETA: 11s - loss: 0.6767 - acc: 0.7938
 83/156 [==============>...............] - ETA: 11s - loss: 0.6764 - acc: 0.7941
 84/156 [===============>..............] - ETA: 11s - loss: 0.6740 - acc: 0.7950
 85/156 [===============>..............] - ETA: 11s - loss: 0.6718 - acc: 0.7956
 86/156 [===============>..............] - ETA: 10s - loss: 0.6699 - acc: 0.7958
 87/156 [===============>..............] - ETA: 10s - loss: 0.6697 - acc: 0.7960
 88/156 [===============>..............] - ETA: 10s - loss: 0.6668 - acc: 0.7965
 89/156 [================>.............] - ETA: 10s - loss: 0.6652 - acc: 0.7963
 90/156 [================>.............] - ETA: 10s - loss: 0.6681 - acc: 0.7958
 91/156 [================>.............] - ETA: 10s - loss: 0.6651 - acc: 0.7964
 92/156 [================>.............] - ETA: 10s - loss: 0.6661 - acc: 0.7952
 93/156 [================>.............] - ETA: 9s - loss: 0.6650 - acc: 0.7950 
 94/156 [=================>............] - ETA: 9s - loss: 0.6636 - acc: 0.7959
 95/156 [=================>............] - ETA: 9s - loss: 0.6678 - acc: 0.7941
 96/156 [=================>............] - ETA: 9s - loss: 0.6680 - acc: 0.7933
 97/156 [=================>............] - ETA: 9s - loss: 0.6649 - acc: 0.7938
 98/156 [=================>............] - ETA: 9s - loss: 0.6619 - acc: 0.7940
 99/156 [==================>...........] - ETA: 8s - loss: 0.6624 - acc: 0.7936
100/156 [==================>...........] - ETA: 8s - loss: 0.6607 - acc: 0.7937
101/156 [==================>...........] - ETA: 8s - loss: 0.6605 - acc: 0.7936
102/156 [==================>...........] - ETA: 8s - loss: 0.6596 - acc: 0.7941
103/156 [==================>...........] - ETA: 8s - loss: 0.6574 - acc: 0.7952
104/156 [===================>..........] - ETA: 8s - loss: 0.6608 - acc: 0.7948
105/156 [===================>..........] - ETA: 8s - loss: 0.6585 - acc: 0.7949
106/156 [===================>..........] - ETA: 7s - loss: 0.6581 - acc: 0.7948
107/156 [===================>..........] - ETA: 7s - loss: 0.6632 - acc: 0.7941
108/156 [===================>..........] - ETA: 7s - loss: 0.6593 - acc: 0.7951
109/156 [===================>..........] - ETA: 7s - loss: 0.6585 - acc: 0.7947
110/156 [====================>.........] - ETA: 7s - loss: 0.6606 - acc: 0.7948
111/156 [====================>.........] - ETA: 7s - loss: 0.6610 - acc: 0.7952
112/156 [====================>.........] - ETA: 6s - loss: 0.6593 - acc: 0.7954
113/156 [====================>.........] - ETA: 6s - loss: 0.6613 - acc: 0.7950
114/156 [====================>.........] - ETA: 6s - loss: 0.6593 - acc: 0.7954
115/156 [=====================>........] - ETA: 6s - loss: 0.6576 - acc: 0.7964
116/156 [=====================>........] - ETA: 6s - loss: 0.6565 - acc: 0.7962
117/156 [=====================>........] - ETA: 6s - loss: 0.6576 - acc: 0.7961
118/156 [=====================>........] - ETA: 5s - loss: 0.6551 - acc: 0.7970
119/156 [=====================>........] - ETA: 5s - loss: 0.6570 - acc: 0.7961
120/156 [======================>.......] - ETA: 5s - loss: 0.6563 - acc: 0.7965
121/156 [======================>.......] - ETA: 5s - loss: 0.6541 - acc: 0.7974
122/156 [======================>.......] - ETA: 5s - loss: 0.6532 - acc: 0.7981
123/156 [======================>.......] - ETA: 5s - loss: 0.6537 - acc: 0.7982
124/156 [======================>.......] - ETA: 5s - loss: 0.6521 - acc: 0.7988
125/156 [=======================>......] - ETA: 4s - loss: 0.6509 - acc: 0.7994
126/156 [=======================>......] - ETA: 4s - loss: 0.6485 - acc: 0.8000
127/156 [=======================>......] - ETA: 4s - loss: 0.6458 - acc: 0.8011
128/156 [=======================>......] - ETA: 4s - loss: 0.6452 - acc: 0.8019
129/156 [=======================>......] - ETA: 4s - loss: 0.6445 - acc: 0.8025
130/156 [========================>.....] - ETA: 4s - loss: 0.6421 - acc: 0.8033
131/156 [========================>.....] - ETA: 3s - loss: 0.6404 - acc: 0.8041
132/156 [========================>.....] - ETA: 3s - loss: 0.6386 - acc: 0.8048
133/156 [========================>.....] - ETA: 3s - loss: 0.6429 - acc: 0.8039
134/156 [========================>.....] - ETA: 3s - loss: 0.6440 - acc: 0.8040
135/156 [========================>.....] - ETA: 3s - loss: 0.6410 - acc: 0.8052
136/156 [=========================>....] - ETA: 3s - loss: 0.6383 - acc: 0.8060
137/156 [=========================>....] - ETA: 2s - loss: 0.6378 - acc: 0.8060
138/156 [=========================>....] - ETA: 2s - loss: 0.6394 - acc: 0.8061
139/156 [=========================>....] - ETA: 2s - loss: 0.6394 - acc: 0.8061
140/156 [=========================>....] - ETA: 2s - loss: 0.6385 - acc: 0.8059
141/156 [==========================>...] - ETA: 2s - loss: 0.6363 - acc: 0.8069
142/156 [==========================>...] - ETA: 2s - loss: 0.6348 - acc: 0.8074
143/156 [==========================>...] - ETA: 2s - loss: 0.6323 - acc: 0.8083
144/156 [==========================>...] - ETA: 1s - loss: 0.6300 - acc: 0.8089
145/156 [==========================>...] - ETA: 1s - loss: 0.6296 - acc: 0.8088
146/156 [===========================>..] - ETA: 1s - loss: 0.6288 - acc: 0.8090
147/156 [===========================>..] - ETA: 1s - loss: 0.6288 - acc: 0.8088
148/156 [===========================>..] - ETA: 1s - loss: 0.6268 - acc: 0.8090
149/156 [===========================>..] - ETA: 1s - loss: 0.6251 - acc: 0.8095
150/156 [===========================>..] - ETA: 0s - loss: 0.6252 - acc: 0.8095
151/156 [============================>.] - ETA: 0s - loss: 0.6236 - acc: 0.8101
152/156 [============================>.] - ETA: 0s - loss: 0.6248 - acc: 0.8093
153/156 [============================>.] - ETA: 0s - loss: 0.6244 - acc: 0.8096
154/156 [============================>.] - ETA: 0s - loss: 0.6227 - acc: 0.8096
155/156 [============================>.] - ETA: 0s - loss: 0.6216 - acc: 0.8102
156/156 [==============================] - 39s 252ms/step - loss: 0.6189 - acc: 0.8110 - val_loss: 0.6005 - val_acc: 0.8145
Epoch 10/200

  1/156 [..............................] - ETA: 24s - loss: 0.5744 - acc: 0.8125
  2/156 [..............................] - ETA: 24s - loss: 0.4789 - acc: 0.8594
  3/156 [..............................] - ETA: 24s - loss: 0.4120 - acc: 0.8750
  4/156 [..............................] - ETA: 23s - loss: 0.4955 - acc: 0.8438
  5/156 [..............................] - ETA: 23s - loss: 0.4799 - acc: 0.8500
  6/156 [>.............................] - ETA: 23s - loss: 0.4249 - acc: 0.8646
  7/156 [>.............................] - ETA: 23s - loss: 0.4316 - acc: 0.8661
  8/156 [>.............................] - ETA: 23s - loss: 0.3976 - acc: 0.8789
  9/156 [>.............................] - ETA: 23s - loss: 0.3761 - acc: 0.8889
 10/156 [>.............................] - ETA: 23s - loss: 0.3789 - acc: 0.8844
 11/156 [=>............................] - ETA: 22s - loss: 0.4166 - acc: 0.8750
 12/156 [=>............................] - ETA: 22s - loss: 0.4558 - acc: 0.8620
 13/156 [=>............................] - ETA: 22s - loss: 0.4370 - acc: 0.8654
 14/156 [=>............................] - ETA: 22s - loss: 0.4271 - acc: 0.8705
 15/156 [=>............................] - ETA: 21s - loss: 0.4253 - acc: 0.8708
 16/156 [==>...........................] - ETA: 21s - loss: 0.4291 - acc: 0.8711
 17/156 [==>...........................] - ETA: 21s - loss: 0.4195 - acc: 0.8750
 18/156 [==>...........................] - ETA: 21s - loss: 0.4324 - acc: 0.8698
 19/156 [==>...........................] - ETA: 21s - loss: 0.4306 - acc: 0.8684
 20/156 [==>...........................] - ETA: 21s - loss: 0.4328 - acc: 0.8672
 21/156 [===>..........................] - ETA: 20s - loss: 0.4421 - acc: 0.8646
 22/156 [===>..........................] - ETA: 20s - loss: 0.4657 - acc: 0.8565
 23/156 [===>..........................] - ETA: 20s - loss: 0.4631 - acc: 0.8573
 24/156 [===>..........................] - ETA: 20s - loss: 0.4740 - acc: 0.8555
 25/156 [===>..........................] - ETA: 20s - loss: 0.4680 - acc: 0.8575
 26/156 [====>.........................] - ETA: 20s - loss: 0.4658 - acc: 0.8570
 27/156 [====>.........................] - ETA: 19s - loss: 0.4768 - acc: 0.8553
 28/156 [====>.........................] - ETA: 19s - loss: 0.4792 - acc: 0.8538
 29/156 [====>.........................] - ETA: 19s - loss: 0.4847 - acc: 0.8502
 30/156 [====>.........................] - ETA: 19s - loss: 0.4811 - acc: 0.8510
 31/156 [====>.........................] - ETA: 19s - loss: 0.4816 - acc: 0.8478
 32/156 [=====>........................] - ETA: 19s - loss: 0.4721 - acc: 0.8506
 33/156 [=====>........................] - ETA: 18s - loss: 0.4738 - acc: 0.8494
 34/156 [=====>........................] - ETA: 18s - loss: 0.4789 - acc: 0.8465
 35/156 [=====>........................] - ETA: 18s - loss: 0.4741 - acc: 0.8473
 36/156 [=====>........................] - ETA: 18s - loss: 0.4865 - acc: 0.8446
 37/156 [======>.......................] - ETA: 18s - loss: 0.4983 - acc: 0.8446
 38/156 [======>.......................] - ETA: 18s - loss: 0.4980 - acc: 0.8438
 39/156 [======>.......................] - ETA: 17s - loss: 0.4973 - acc: 0.8446
 40/156 [======>.......................] - ETA: 17s - loss: 0.5003 - acc: 0.8438
 41/156 [======>.......................] - ETA: 17s - loss: 0.4934 - acc: 0.8453
 42/156 [=======>......................] - ETA: 17s - loss: 0.4948 - acc: 0.8452
 43/156 [=======>......................] - ETA: 17s - loss: 0.4979 - acc: 0.8445
 44/156 [=======>......................] - ETA: 17s - loss: 0.4989 - acc: 0.8459
 45/156 [=======>......................] - ETA: 17s - loss: 0.5012 - acc: 0.8438
 46/156 [=======>......................] - ETA: 16s - loss: 0.4995 - acc: 0.8444
 47/156 [========>.....................] - ETA: 16s - loss: 0.4992 - acc: 0.8444
 48/156 [========>.....................] - ETA: 16s - loss: 0.5003 - acc: 0.8438
 49/156 [========>.....................] - ETA: 16s - loss: 0.4951 - acc: 0.8444
 50/156 [========>.....................] - ETA: 16s - loss: 0.4912 - acc: 0.8444
 51/156 [========>.....................] - ETA: 16s - loss: 0.4929 - acc: 0.8462
 52/156 [=========>....................] - ETA: 15s - loss: 0.4933 - acc: 0.8456
 53/156 [=========>....................] - ETA: 15s - loss: 0.4953 - acc: 0.8449
 54/156 [=========>....................] - ETA: 15s - loss: 0.4901 - acc: 0.8472
 55/156 [=========>....................] - ETA: 15s - loss: 0.4862 - acc: 0.8489
 56/156 [=========>....................] - ETA: 15s - loss: 0.4905 - acc: 0.8482
 57/156 [=========>....................] - ETA: 15s - loss: 0.4928 - acc: 0.8476
 58/156 [==========>...................] - ETA: 15s - loss: 0.4864 - acc: 0.8502
 59/156 [==========>...................] - ETA: 14s - loss: 0.4888 - acc: 0.8501
 60/156 [==========>...................] - ETA: 14s - loss: 0.4881 - acc: 0.8500
 61/156 [==========>...................] - ETA: 14s - loss: 0.4887 - acc: 0.8499
 62/156 [==========>...................] - ETA: 14s - loss: 0.4927 - acc: 0.8493
 63/156 [===========>..................] - ETA: 14s - loss: 0.4906 - acc: 0.8492
 64/156 [===========>..................] - ETA: 14s - loss: 0.4884 - acc: 0.8496
 65/156 [===========>..................] - ETA: 14s - loss: 0.4834 - acc: 0.8510
 66/156 [===========>..................] - ETA: 13s - loss: 0.4843 - acc: 0.8509
 67/156 [===========>..................] - ETA: 13s - loss: 0.4826 - acc: 0.8512
 68/156 [============>.................] - ETA: 13s - loss: 0.4793 - acc: 0.8520
 69/156 [============>.................] - ETA: 13s - loss: 0.4814 - acc: 0.8519
 70/156 [============>.................] - ETA: 13s - loss: 0.4822 - acc: 0.8522
 71/156 [============>.................] - ETA: 13s - loss: 0.4816 - acc: 0.8530
 72/156 [============>.................] - ETA: 13s - loss: 0.4777 - acc: 0.8542
 73/156 [=============>................] - ETA: 12s - loss: 0.4785 - acc: 0.8532
 74/156 [=============>................] - ETA: 12s - loss: 0.4809 - acc: 0.8514
 75/156 [=============>................] - ETA: 12s - loss: 0.4839 - acc: 0.8512
 76/156 [=============>................] - ETA: 12s - loss: 0.4855 - acc: 0.8507
 77/156 [=============>................] - ETA: 12s - loss: 0.4862 - acc: 0.8511
 78/156 [==============>...............] - ETA: 12s - loss: 0.4836 - acc: 0.8526
 79/156 [==============>...............] - ETA: 11s - loss: 0.4804 - acc: 0.8532
 80/156 [==============>...............] - ETA: 11s - loss: 0.4803 - acc: 0.8543
 81/156 [==============>...............] - ETA: 11s - loss: 0.4793 - acc: 0.8549
 82/156 [==============>...............] - ETA: 11s - loss: 0.4827 - acc: 0.8533
 83/156 [==============>...............] - ETA: 11s - loss: 0.4800 - acc: 0.8543
 84/156 [===============>..............] - ETA: 11s - loss: 0.4796 - acc: 0.8542
 85/156 [===============>..............] - ETA: 11s - loss: 0.4781 - acc: 0.8548
 86/156 [===============>..............] - ETA: 10s - loss: 0.4767 - acc: 0.8547
 87/156 [===============>..............] - ETA: 10s - loss: 0.4770 - acc: 0.8545
 88/156 [===============>..............] - ETA: 10s - loss: 0.4770 - acc: 0.8548
 89/156 [================>.............] - ETA: 10s - loss: 0.4766 - acc: 0.8550
 90/156 [================>.............] - ETA: 10s - loss: 0.4749 - acc: 0.8556
 91/156 [================>.............] - ETA: 10s - loss: 0.4750 - acc: 0.8554
 92/156 [================>.............] - ETA: 10s - loss: 0.4751 - acc: 0.8553
 93/156 [================>.............] - ETA: 9s - loss: 0.4731 - acc: 0.8558 
 94/156 [=================>............] - ETA: 9s - loss: 0.4746 - acc: 0.8544
 95/156 [=================>............] - ETA: 9s - loss: 0.4737 - acc: 0.8549
 96/156 [=================>............] - ETA: 9s - loss: 0.4730 - acc: 0.8551
 97/156 [=================>............] - ETA: 9s - loss: 0.4735 - acc: 0.8547
 98/156 [=================>............] - ETA: 9s - loss: 0.4736 - acc: 0.8543
 99/156 [==================>...........] - ETA: 8s - loss: 0.4815 - acc: 0.8532
100/156 [==================>...........] - ETA: 8s - loss: 0.4815 - acc: 0.8538
101/156 [==================>...........] - ETA: 8s - loss: 0.4833 - acc: 0.8527
102/156 [==================>...........] - ETA: 8s - loss: 0.4826 - acc: 0.8529
103/156 [==================>...........] - ETA: 8s - loss: 0.4862 - acc: 0.8516
104/156 [===================>..........] - ETA: 8s - loss: 0.4850 - acc: 0.8519
105/156 [===================>..........] - ETA: 8s - loss: 0.4865 - acc: 0.8515
106/156 [===================>..........] - ETA: 7s - loss: 0.4873 - acc: 0.8511
107/156 [===================>..........] - ETA: 7s - loss: 0.4857 - acc: 0.8519
108/156 [===================>..........] - ETA: 7s - loss: 0.4838 - acc: 0.8524
109/156 [===================>..........] - ETA: 7s - loss: 0.4826 - acc: 0.8524
110/156 [====================>.........] - ETA: 7s - loss: 0.4848 - acc: 0.8514
111/156 [====================>.........] - ETA: 7s - loss: 0.4820 - acc: 0.8525
112/156 [====================>.........] - ETA: 6s - loss: 0.4827 - acc: 0.8521
113/156 [====================>.........] - ETA: 6s - loss: 0.4854 - acc: 0.8515
114/156 [====================>.........] - ETA: 6s - loss: 0.4863 - acc: 0.8512
115/156 [=====================>........] - ETA: 6s - loss: 0.4861 - acc: 0.8511
116/156 [=====================>........] - ETA: 6s - loss: 0.4846 - acc: 0.8516
117/156 [=====================>........] - ETA: 6s - loss: 0.4837 - acc: 0.8518
118/156 [=====================>........] - ETA: 6s - loss: 0.4821 - acc: 0.8522
119/156 [=====================>........] - ETA: 5s - loss: 0.4817 - acc: 0.8519
120/156 [======================>.......] - ETA: 5s - loss: 0.4800 - acc: 0.8523
121/156 [======================>.......] - ETA: 5s - loss: 0.4797 - acc: 0.8525
122/156 [======================>.......] - ETA: 5s - loss: 0.4804 - acc: 0.8517
123/156 [======================>.......] - ETA: 5s - loss: 0.4841 - acc: 0.8506
124/156 [======================>.......] - ETA: 5s - loss: 0.4856 - acc: 0.8501
125/156 [=======================>......] - ETA: 4s - loss: 0.4856 - acc: 0.8498
126/156 [=======================>......] - ETA: 4s - loss: 0.4880 - acc: 0.8490
127/156 [=======================>......] - ETA: 4s - loss: 0.4873 - acc: 0.8494
128/156 [=======================>......] - ETA: 4s - loss: 0.4856 - acc: 0.8496
129/156 [=======================>......] - ETA: 4s - loss: 0.4850 - acc: 0.8500
130/156 [========================>.....] - ETA: 4s - loss: 0.4857 - acc: 0.8495
131/156 [========================>.....] - ETA: 3s - loss: 0.4854 - acc: 0.8495
132/156 [========================>.....] - ETA: 3s - loss: 0.4840 - acc: 0.8492
133/156 [========================>.....] - ETA: 3s - loss: 0.4840 - acc: 0.8487
134/156 [========================>.....] - ETA: 3s - loss: 0.4818 - acc: 0.8496
135/156 [========================>.....] - ETA: 3s - loss: 0.4832 - acc: 0.8493
136/156 [=========================>....] - ETA: 3s - loss: 0.4873 - acc: 0.8479
137/156 [=========================>....] - ETA: 3s - loss: 0.4875 - acc: 0.8479
138/156 [=========================>....] - ETA: 2s - loss: 0.4864 - acc: 0.8478
139/156 [=========================>....] - ETA: 2s - loss: 0.4868 - acc: 0.8478
140/156 [=========================>....] - ETA: 2s - loss: 0.4849 - acc: 0.8482
141/156 [==========================>...] - ETA: 2s - loss: 0.4855 - acc: 0.8475
142/156 [==========================>...] - ETA: 2s - loss: 0.4844 - acc: 0.8477
143/156 [==========================>...] - ETA: 2s - loss: 0.4829 - acc: 0.8481
144/156 [==========================>...] - ETA: 1s - loss: 0.4821 - acc: 0.8481
145/156 [==========================>...] - ETA: 1s - loss: 0.4825 - acc: 0.8481
146/156 [===========================>..] - ETA: 1s - loss: 0.4836 - acc: 0.8476
147/156 [===========================>..] - ETA: 1s - loss: 0.4838 - acc: 0.8474
148/156 [===========================>..] - ETA: 1s - loss: 0.4847 - acc: 0.8469
149/156 [===========================>..] - ETA: 1s - loss: 0.4855 - acc: 0.8465
150/156 [===========================>..] - ETA: 0s - loss: 0.4841 - acc: 0.8469
151/156 [============================>.] - ETA: 0s - loss: 0.4829 - acc: 0.8469
152/156 [============================>.] - ETA: 0s - loss: 0.4831 - acc: 0.8468
153/156 [============================>.] - ETA: 0s - loss: 0.4820 - acc: 0.8474
154/156 [============================>.] - ETA: 0s - loss: 0.4821 - acc: 0.8474
155/156 [============================>.] - ETA: 0s - loss: 0.4832 - acc: 0.8472
156/156 [==============================] - 39s 252ms/step - loss: 0.4842 - acc: 0.8468 - val_loss: 0.6272 - val_acc: 0.8078
Epoch 11/200

  1/156 [..............................] - ETA: 25s - loss: 0.3613 - acc: 0.9062
  2/156 [..............................] - ETA: 24s - loss: 0.6601 - acc: 0.8281
  3/156 [..............................] - ETA: 24s - loss: 0.4927 - acc: 0.8646
  4/156 [..............................] - ETA: 23s - loss: 0.5161 - acc: 0.8281
  5/156 [..............................] - ETA: 23s - loss: 0.4947 - acc: 0.8250
  6/156 [>.............................] - ETA: 23s - loss: 0.4714 - acc: 0.8333
  7/156 [>.............................] - ETA: 23s - loss: 0.4734 - acc: 0.8348
  8/156 [>.............................] - ETA: 23s - loss: 0.4455 - acc: 0.8477
  9/156 [>.............................] - ETA: 23s - loss: 0.4564 - acc: 0.8472
 10/156 [>.............................] - ETA: 23s - loss: 0.4554 - acc: 0.8469
 11/156 [=>............................] - ETA: 22s - loss: 0.4800 - acc: 0.8409
 12/156 [=>............................] - ETA: 22s - loss: 0.5013 - acc: 0.8333
 13/156 [=>............................] - ETA: 22s - loss: 0.5316 - acc: 0.8221
 14/156 [=>............................] - ETA: 22s - loss: 0.5219 - acc: 0.8304
 15/156 [=>............................] - ETA: 22s - loss: 0.5444 - acc: 0.8292
 16/156 [==>...........................] - ETA: 21s - loss: 0.5367 - acc: 0.8301
 17/156 [==>...........................] - ETA: 21s - loss: 0.5634 - acc: 0.8254
 18/156 [==>...........................] - ETA: 21s - loss: 0.6074 - acc: 0.8194
 19/156 [==>...........................] - ETA: 21s - loss: 0.5884 - acc: 0.8240
 20/156 [==>...........................] - ETA: 21s - loss: 0.5819 - acc: 0.8281
 21/156 [===>..........................] - ETA: 20s - loss: 0.5639 - acc: 0.8333
 22/156 [===>..........................] - ETA: 20s - loss: 0.5830 - acc: 0.8281
 23/156 [===>..........................] - ETA: 20s - loss: 0.5903 - acc: 0.8247
 24/156 [===>..........................] - ETA: 20s - loss: 0.5884 - acc: 0.8229
 25/156 [===>..........................] - ETA: 20s - loss: 0.5910 - acc: 0.8187
 26/156 [====>.........................] - ETA: 20s - loss: 0.5944 - acc: 0.8197
 27/156 [====>.........................] - ETA: 19s - loss: 0.5877 - acc: 0.8218
 28/156 [====>.........................] - ETA: 19s - loss: 0.5919 - acc: 0.8225
 29/156 [====>.........................] - ETA: 19s - loss: 0.6009 - acc: 0.8168
 30/156 [====>.........................] - ETA: 19s - loss: 0.5885 - acc: 0.8208
 31/156 [====>.........................] - ETA: 19s - loss: 0.5754 - acc: 0.8246
 32/156 [=====>........................] - ETA: 19s - loss: 0.5815 - acc: 0.8223
 33/156 [=====>........................] - ETA: 19s - loss: 0.5883 - acc: 0.8201
 34/156 [=====>........................] - ETA: 18s - loss: 0.5842 - acc: 0.8217
 35/156 [=====>........................] - ETA: 18s - loss: 0.5835 - acc: 0.8223
 36/156 [=====>........................] - ETA: 18s - loss: 0.5799 - acc: 0.8229
 37/156 [======>.......................] - ETA: 18s - loss: 0.5744 - acc: 0.8260
 38/156 [======>.......................] - ETA: 18s - loss: 0.5690 - acc: 0.8273
 39/156 [======>.......................] - ETA: 18s - loss: 0.5773 - acc: 0.8253
 40/156 [======>.......................] - ETA: 17s - loss: 0.5796 - acc: 0.8234
 41/156 [======>.......................] - ETA: 17s - loss: 0.5830 - acc: 0.8216
 42/156 [=======>......................] - ETA: 17s - loss: 0.5837 - acc: 0.8214
 43/156 [=======>......................] - ETA: 17s - loss: 0.5826 - acc: 0.8219
 44/156 [=======>......................] - ETA: 17s - loss: 0.5858 - acc: 0.8203
 45/156 [=======>......................] - ETA: 17s - loss: 0.5857 - acc: 0.8181
 46/156 [=======>......................] - ETA: 17s - loss: 0.5823 - acc: 0.8173
 47/156 [========>.....................] - ETA: 16s - loss: 0.5784 - acc: 0.8185
 48/156 [========>.....................] - ETA: 16s - loss: 0.5775 - acc: 0.8171
 49/156 [========>.....................] - ETA: 16s - loss: 0.5778 - acc: 0.8157
 50/156 [========>.....................] - ETA: 16s - loss: 0.5743 - acc: 0.8169
 51/156 [========>.....................] - ETA: 16s - loss: 0.5790 - acc: 0.8137
 52/156 [=========>....................] - ETA: 16s - loss: 0.5817 - acc: 0.8143
 53/156 [=========>....................] - ETA: 15s - loss: 0.5774 - acc: 0.8154
 54/156 [=========>....................] - ETA: 15s - loss: 0.5703 - acc: 0.8171
 55/156 [=========>....................] - ETA: 15s - loss: 0.5678 - acc: 0.8187
 56/156 [=========>....................] - ETA: 15s - loss: 0.5661 - acc: 0.8192
 57/156 [=========>....................] - ETA: 15s - loss: 0.5626 - acc: 0.8202
 58/156 [==========>...................] - ETA: 15s - loss: 0.5580 - acc: 0.8217
 59/156 [==========>...................] - ETA: 15s - loss: 0.5524 - acc: 0.8236
 60/156 [==========>...................] - ETA: 14s - loss: 0.5497 - acc: 0.8245
 61/156 [==========>...................] - ETA: 14s - loss: 0.5457 - acc: 0.8253
 62/156 [==========>...................] - ETA: 14s - loss: 0.5428 - acc: 0.8261
 63/156 [===========>..................] - ETA: 14s - loss: 0.5440 - acc: 0.8259
 64/156 [===========>..................] - ETA: 14s - loss: 0.5387 - acc: 0.8271
 65/156 [===========>..................] - ETA: 14s - loss: 0.5360 - acc: 0.8274
 66/156 [===========>..................] - ETA: 13s - loss: 0.5378 - acc: 0.8272
 67/156 [===========>..................] - ETA: 13s - loss: 0.5370 - acc: 0.8279
 68/156 [============>.................] - ETA: 13s - loss: 0.5355 - acc: 0.8290
 69/156 [============>.................] - ETA: 13s - loss: 0.5318 - acc: 0.8311
 70/156 [============>.................] - ETA: 13s - loss: 0.5306 - acc: 0.8313
 71/156 [============>.................] - ETA: 13s - loss: 0.5333 - acc: 0.8305
 72/156 [============>.................] - ETA: 13s - loss: 0.5296 - acc: 0.8316
 73/156 [=============>................] - ETA: 12s - loss: 0.5263 - acc: 0.8330
 74/156 [=============>................] - ETA: 12s - loss: 0.5288 - acc: 0.8328
 75/156 [=============>................] - ETA: 12s - loss: 0.5270 - acc: 0.8329
 76/156 [=============>................] - ETA: 12s - loss: 0.5246 - acc: 0.8335
 77/156 [=============>................] - ETA: 12s - loss: 0.5239 - acc: 0.8340
 78/156 [==============>...............] - ETA: 12s - loss: 0.5211 - acc: 0.8349
 79/156 [==============>...............] - ETA: 12s - loss: 0.5217 - acc: 0.8350
 80/156 [==============>...............] - ETA: 11s - loss: 0.5199 - acc: 0.8352
 81/156 [==============>...............] - ETA: 11s - loss: 0.5166 - acc: 0.8360
 82/156 [==============>...............] - ETA: 11s - loss: 0.5166 - acc: 0.8357
 83/156 [==============>...............] - ETA: 11s - loss: 0.5152 - acc: 0.8358
 84/156 [===============>..............] - ETA: 11s - loss: 0.5156 - acc: 0.8359
 85/156 [===============>..............] - ETA: 11s - loss: 0.5148 - acc: 0.8371
 86/156 [===============>..............] - ETA: 10s - loss: 0.5172 - acc: 0.8368
 87/156 [===============>..............] - ETA: 10s - loss: 0.5195 - acc: 0.8366
 88/156 [===============>..............] - ETA: 10s - loss: 0.5168 - acc: 0.8374
 89/156 [================>.............] - ETA: 10s - loss: 0.5139 - acc: 0.8381
 90/156 [================>.............] - ETA: 10s - loss: 0.5116 - acc: 0.8392
 91/156 [================>.............] - ETA: 10s - loss: 0.5077 - acc: 0.8403
 92/156 [================>.............] - ETA: 10s - loss: 0.5109 - acc: 0.8400
 93/156 [================>.............] - ETA: 9s - loss: 0.5086 - acc: 0.8407 
 94/156 [=================>............] - ETA: 9s - loss: 0.5061 - acc: 0.8421
 95/156 [=================>............] - ETA: 9s - loss: 0.5055 - acc: 0.8418
 96/156 [=================>............] - ETA: 9s - loss: 0.5043 - acc: 0.8424
 97/156 [=================>............] - ETA: 9s - loss: 0.5067 - acc: 0.8418
 98/156 [=================>............] - ETA: 9s - loss: 0.5060 - acc: 0.8418
 99/156 [==================>...........] - ETA: 8s - loss: 0.5060 - acc: 0.8415
100/156 [==================>...........] - ETA: 8s - loss: 0.5101 - acc: 0.8403
101/156 [==================>...........] - ETA: 8s - loss: 0.5064 - acc: 0.8416
102/156 [==================>...........] - ETA: 8s - loss: 0.5051 - acc: 0.8413
103/156 [==================>...........] - ETA: 8s - loss: 0.5026 - acc: 0.8413
104/156 [===================>..........] - ETA: 8s - loss: 0.5012 - acc: 0.8416
105/156 [===================>..........] - ETA: 8s - loss: 0.5024 - acc: 0.8414
106/156 [===================>..........] - ETA: 7s - loss: 0.5035 - acc: 0.8417
107/156 [===================>..........] - ETA: 7s - loss: 0.5023 - acc: 0.8414
108/156 [===================>..........] - ETA: 7s - loss: 0.5025 - acc: 0.8411
109/156 [===================>..........] - ETA: 7s - loss: 0.5051 - acc: 0.8406
110/156 [====================>.........] - ETA: 7s - loss: 0.5064 - acc: 0.8409
111/156 [====================>.........] - ETA: 7s - loss: 0.5067 - acc: 0.8412
112/156 [====================>.........] - ETA: 6s - loss: 0.5085 - acc: 0.8410
113/156 [====================>.........] - ETA: 6s - loss: 0.5072 - acc: 0.8413
114/156 [====================>.........] - ETA: 6s - loss: 0.5070 - acc: 0.8418
115/156 [=====================>........] - ETA: 6s - loss: 0.5052 - acc: 0.8427
116/156 [=====================>........] - ETA: 6s - loss: 0.5050 - acc: 0.8427
117/156 [=====================>........] - ETA: 6s - loss: 0.5046 - acc: 0.8429
118/156 [=====================>........] - ETA: 6s - loss: 0.5040 - acc: 0.8430
119/156 [=====================>........] - ETA: 5s - loss: 0.5052 - acc: 0.8430
120/156 [======================>.......] - ETA: 5s - loss: 0.5059 - acc: 0.8430
121/156 [======================>.......] - ETA: 5s - loss: 0.5041 - acc: 0.8435
122/156 [======================>.......] - ETA: 5s - loss: 0.5028 - acc: 0.8438
123/156 [======================>.......] - ETA: 5s - loss: 0.5023 - acc: 0.8440
124/156 [======================>.......] - ETA: 5s - loss: 0.5007 - acc: 0.8440
125/156 [=======================>......] - ETA: 4s - loss: 0.4988 - acc: 0.8445
126/156 [=======================>......] - ETA: 4s - loss: 0.4976 - acc: 0.8450
127/156 [=======================>......] - ETA: 4s - loss: 0.4993 - acc: 0.8440
128/156 [=======================>......] - ETA: 4s - loss: 0.4973 - acc: 0.8450
129/156 [=======================>......] - ETA: 4s - loss: 0.4968 - acc: 0.8454
130/156 [========================>.....] - ETA: 4s - loss: 0.4975 - acc: 0.8445
131/156 [========================>.....] - ETA: 3s - loss: 0.4952 - acc: 0.8452
132/156 [========================>.....] - ETA: 3s - loss: 0.4934 - acc: 0.8456
133/156 [========================>.....] - ETA: 3s - loss: 0.4931 - acc: 0.8456
134/156 [========================>.....] - ETA: 3s - loss: 0.4931 - acc: 0.8456
135/156 [========================>.....] - ETA: 3s - loss: 0.4915 - acc: 0.8463
136/156 [=========================>....] - ETA: 3s - loss: 0.4891 - acc: 0.8472
137/156 [=========================>....] - ETA: 3s - loss: 0.4901 - acc: 0.8472
138/156 [=========================>....] - ETA: 2s - loss: 0.4882 - acc: 0.8476
139/156 [=========================>....] - ETA: 2s - loss: 0.4873 - acc: 0.8478
140/156 [=========================>....] - ETA: 2s - loss: 0.4874 - acc: 0.8480
141/156 [==========================>...] - ETA: 2s - loss: 0.4893 - acc: 0.8473
142/156 [==========================>...] - ETA: 2s - loss: 0.4892 - acc: 0.8473
143/156 [==========================>...] - ETA: 2s - loss: 0.4908 - acc: 0.8472
144/156 [==========================>...] - ETA: 1s - loss: 0.4915 - acc: 0.8472
145/156 [==========================>...] - ETA: 1s - loss: 0.4938 - acc: 0.8470
146/156 [===========================>..] - ETA: 1s - loss: 0.4942 - acc: 0.8465
147/156 [===========================>..] - ETA: 1s - loss: 0.4920 - acc: 0.8476
148/156 [===========================>..] - ETA: 1s - loss: 0.4923 - acc: 0.8476
149/156 [===========================>..] - ETA: 1s - loss: 0.4904 - acc: 0.8484
150/156 [===========================>..] - ETA: 0s - loss: 0.4923 - acc: 0.8477
151/156 [============================>.] - ETA: 0s - loss: 0.4926 - acc: 0.8477
152/156 [============================>.] - ETA: 0s - loss: 0.4918 - acc: 0.8479
153/156 [============================>.] - ETA: 0s - loss: 0.4917 - acc: 0.8476
154/156 [============================>.] - ETA: 0s - loss: 0.4930 - acc: 0.8474
155/156 [============================>.] - ETA: 0s - loss: 0.4941 - acc: 0.8472
156/156 [==============================] - 39s 252ms/step - loss: 0.4944 - acc: 0.8470 - val_loss: 0.5959 - val_acc: 0.8189
Epoch 12/200

  1/156 [..............................] - ETA: 27s - loss: 0.2138 - acc: 0.9062
  2/156 [..............................] - ETA: 27s - loss: 0.2532 - acc: 0.8906
  3/156 [..............................] - ETA: 25s - loss: 0.3091 - acc: 0.8542
  4/156 [..............................] - ETA: 25s - loss: 0.3760 - acc: 0.8281
  5/156 [..............................] - ETA: 24s - loss: 0.3429 - acc: 0.8562
  6/156 [>.............................] - ETA: 24s - loss: 0.4431 - acc: 0.8438
  7/156 [>.............................] - ETA: 24s - loss: 0.4572 - acc: 0.8438
  8/156 [>.............................] - ETA: 24s - loss: 0.4524 - acc: 0.8398
  9/156 [>.............................] - ETA: 24s - loss: 0.4405 - acc: 0.8438
 10/156 [>.............................] - ETA: 23s - loss: 0.4443 - acc: 0.8469
 11/156 [=>............................] - ETA: 23s - loss: 0.4325 - acc: 0.8551
 12/156 [=>............................] - ETA: 23s - loss: 0.4422 - acc: 0.8542
 13/156 [=>............................] - ETA: 23s - loss: 0.4329 - acc: 0.8606
 14/156 [=>............................] - ETA: 22s - loss: 0.4358 - acc: 0.8594
 15/156 [=>............................] - ETA: 22s - loss: 0.4454 - acc: 0.8521
 16/156 [==>...........................] - ETA: 22s - loss: 0.4421 - acc: 0.8516
 17/156 [==>...........................] - ETA: 22s - loss: 0.4425 - acc: 0.8493
 18/156 [==>...........................] - ETA: 22s - loss: 0.4340 - acc: 0.8524
 19/156 [==>...........................] - ETA: 22s - loss: 0.4277 - acc: 0.8553
 20/156 [==>...........................] - ETA: 22s - loss: 0.4262 - acc: 0.8547
 21/156 [===>..........................] - ETA: 21s - loss: 0.4275 - acc: 0.8557
 22/156 [===>..........................] - ETA: 21s - loss: 0.4434 - acc: 0.8494
 23/156 [===>..........................] - ETA: 21s - loss: 0.4478 - acc: 0.8492
 24/156 [===>..........................] - ETA: 21s - loss: 0.4480 - acc: 0.8503
 25/156 [===>..........................] - ETA: 21s - loss: 0.4387 - acc: 0.8550
 26/156 [====>.........................] - ETA: 20s - loss: 0.4403 - acc: 0.8498
 27/156 [====>.........................] - ETA: 20s - loss: 0.4477 - acc: 0.8484
 28/156 [====>.........................] - ETA: 20s - loss: 0.4495 - acc: 0.8493
 29/156 [====>.........................] - ETA: 20s - loss: 0.4449 - acc: 0.8513
 30/156 [====>.........................] - ETA: 20s - loss: 0.4412 - acc: 0.8531
 31/156 [====>.........................] - ETA: 20s - loss: 0.4305 - acc: 0.8579
 32/156 [=====>........................] - ETA: 19s - loss: 0.4353 - acc: 0.8584
 33/156 [=====>........................] - ETA: 19s - loss: 0.4336 - acc: 0.8580
 34/156 [=====>........................] - ETA: 19s - loss: 0.4379 - acc: 0.8548
 35/156 [=====>........................] - ETA: 19s - loss: 0.4468 - acc: 0.8509
 36/156 [=====>........................] - ETA: 19s - loss: 0.4393 - acc: 0.8524
 37/156 [======>.......................] - ETA: 18s - loss: 0.4437 - acc: 0.8514
 38/156 [======>.......................] - ETA: 18s - loss: 0.4407 - acc: 0.8503
 39/156 [======>.......................] - ETA: 18s - loss: 0.4423 - acc: 0.8510
 40/156 [======>.......................] - ETA: 18s - loss: 0.4479 - acc: 0.8500
 41/156 [======>.......................] - ETA: 18s - loss: 0.4500 - acc: 0.8498
 42/156 [=======>......................] - ETA: 18s - loss: 0.4451 - acc: 0.8512
 43/156 [=======>......................] - ETA: 17s - loss: 0.4495 - acc: 0.8488
 44/156 [=======>......................] - ETA: 17s - loss: 0.4457 - acc: 0.8501
 45/156 [=======>......................] - ETA: 17s - loss: 0.4596 - acc: 0.8458
 46/156 [=======>......................] - ETA: 17s - loss: 0.4613 - acc: 0.8471
 47/156 [========>.....................] - ETA: 17s - loss: 0.4575 - acc: 0.8477
 48/156 [========>.....................] - ETA: 17s - loss: 0.4558 - acc: 0.8477
 49/156 [========>.....................] - ETA: 16s - loss: 0.4543 - acc: 0.8469
 50/156 [========>.....................] - ETA: 16s - loss: 0.4533 - acc: 0.8475
 51/156 [========>.....................] - ETA: 16s - loss: 0.4590 - acc: 0.8474
 52/156 [=========>....................] - ETA: 16s - loss: 0.4683 - acc: 0.8462
 53/156 [=========>....................] - ETA: 16s - loss: 0.4662 - acc: 0.8473
 54/156 [=========>....................] - ETA: 16s - loss: 0.4667 - acc: 0.8472
 55/156 [=========>....................] - ETA: 15s - loss: 0.4725 - acc: 0.8443
 56/156 [=========>....................] - ETA: 15s - loss: 0.4730 - acc: 0.8438
 57/156 [=========>....................] - ETA: 15s - loss: 0.4713 - acc: 0.8443
 58/156 [==========>...................] - ETA: 15s - loss: 0.4745 - acc: 0.8443
 59/156 [==========>...................] - ETA: 15s - loss: 0.4698 - acc: 0.8459
 60/156 [==========>...................] - ETA: 15s - loss: 0.4817 - acc: 0.8448
 61/156 [==========>...................] - ETA: 14s - loss: 0.4834 - acc: 0.8432
 62/156 [==========>...................] - ETA: 14s - loss: 0.4804 - acc: 0.8443
 63/156 [===========>..................] - ETA: 14s - loss: 0.4798 - acc: 0.8447
 64/156 [===========>..................] - ETA: 14s - loss: 0.4821 - acc: 0.8428
 65/156 [===========>..................] - ETA: 14s - loss: 0.4811 - acc: 0.8433
 66/156 [===========>..................] - ETA: 14s - loss: 0.4888 - acc: 0.8414
 67/156 [===========>..................] - ETA: 13s - loss: 0.4870 - acc: 0.8419
 68/156 [============>.................] - ETA: 13s - loss: 0.4893 - acc: 0.8410
 69/156 [============>.................] - ETA: 13s - loss: 0.4872 - acc: 0.8419
 70/156 [============>.................] - ETA: 13s - loss: 0.4898 - acc: 0.8402
 71/156 [============>.................] - ETA: 13s - loss: 0.4901 - acc: 0.8389
 72/156 [============>.................] - ETA: 13s - loss: 0.4875 - acc: 0.8403
 73/156 [=============>................] - ETA: 13s - loss: 0.4863 - acc: 0.8395
 74/156 [=============>................] - ETA: 12s - loss: 0.4817 - acc: 0.8408
 75/156 [=============>................] - ETA: 12s - loss: 0.4792 - acc: 0.8421
 76/156 [=============>................] - ETA: 12s - loss: 0.4785 - acc: 0.8421
 77/156 [=============>................] - ETA: 12s - loss: 0.4826 - acc: 0.8405
 78/156 [==============>...............] - ETA: 12s - loss: 0.4842 - acc: 0.8401
 79/156 [==============>...............] - ETA: 12s - loss: 0.4818 - acc: 0.8410
 80/156 [==============>...............] - ETA: 11s - loss: 0.4811 - acc: 0.8406
 81/156 [==============>...............] - ETA: 11s - loss: 0.4804 - acc: 0.8407
 82/156 [==============>...............] - ETA: 11s - loss: 0.4767 - acc: 0.8418
 83/156 [==============>...............] - ETA: 11s - loss: 0.4788 - acc: 0.8404
 84/156 [===============>..............] - ETA: 11s - loss: 0.4803 - acc: 0.8404
 85/156 [===============>..............] - ETA: 11s - loss: 0.4790 - acc: 0.8401
 86/156 [===============>..............] - ETA: 11s - loss: 0.4780 - acc: 0.8401
 87/156 [===============>..............] - ETA: 10s - loss: 0.4751 - acc: 0.8412
 88/156 [===============>..............] - ETA: 10s - loss: 0.4753 - acc: 0.8420
 89/156 [================>.............] - ETA: 10s - loss: 0.4735 - acc: 0.8427
 90/156 [================>.............] - ETA: 10s - loss: 0.4742 - acc: 0.8431
 91/156 [================>.............] - ETA: 10s - loss: 0.4720 - acc: 0.8434
 92/156 [================>.............] - ETA: 10s - loss: 0.4709 - acc: 0.8441
 93/156 [================>.............] - ETA: 9s - loss: 0.4688 - acc: 0.8454 
 94/156 [=================>............] - ETA: 9s - loss: 0.4683 - acc: 0.8457
 95/156 [=================>............] - ETA: 9s - loss: 0.4703 - acc: 0.8444
 96/156 [=================>............] - ETA: 9s - loss: 0.4707 - acc: 0.8441
 97/156 [=================>............] - ETA: 9s - loss: 0.4725 - acc: 0.8434
 98/156 [=================>............] - ETA: 9s - loss: 0.4698 - acc: 0.8441
 99/156 [==================>...........] - ETA: 9s - loss: 0.4721 - acc: 0.8438
100/156 [==================>...........] - ETA: 8s - loss: 0.4701 - acc: 0.8444
101/156 [==================>...........] - ETA: 8s - loss: 0.4708 - acc: 0.8444
102/156 [==================>...........] - ETA: 8s - loss: 0.4709 - acc: 0.8441
103/156 [==================>...........] - ETA: 8s - loss: 0.4704 - acc: 0.8438
104/156 [===================>..........] - ETA: 8s - loss: 0.4686 - acc: 0.8441
105/156 [===================>..........] - ETA: 8s - loss: 0.4653 - acc: 0.8452
106/156 [===================>..........] - ETA: 7s - loss: 0.4636 - acc: 0.8455
107/156 [===================>..........] - ETA: 7s - loss: 0.4677 - acc: 0.8452
108/156 [===================>..........] - ETA: 7s - loss: 0.4694 - acc: 0.8443
109/156 [===================>..........] - ETA: 7s - loss: 0.4707 - acc: 0.8443
110/156 [====================>.........] - ETA: 7s - loss: 0.4687 - acc: 0.8452
111/156 [====================>.........] - ETA: 7s - loss: 0.4652 - acc: 0.8463
112/156 [====================>.........] - ETA: 6s - loss: 0.4652 - acc: 0.8471
113/156 [====================>.........] - ETA: 6s - loss: 0.4642 - acc: 0.8471
114/156 [====================>.........] - ETA: 6s - loss: 0.4639 - acc: 0.8473
115/156 [=====================>........] - ETA: 6s - loss: 0.4669 - acc: 0.8465
116/156 [=====================>........] - ETA: 6s - loss: 0.4667 - acc: 0.8467
117/156 [=====================>........] - ETA: 6s - loss: 0.4668 - acc: 0.8470
118/156 [=====================>........] - ETA: 6s - loss: 0.4671 - acc: 0.8469
119/156 [=====================>........] - ETA: 5s - loss: 0.4679 - acc: 0.8461
120/156 [======================>.......] - ETA: 5s - loss: 0.4669 - acc: 0.8461
121/156 [======================>.......] - ETA: 5s - loss: 0.4693 - acc: 0.8456
122/156 [======================>.......] - ETA: 5s - loss: 0.4670 - acc: 0.8461
123/156 [======================>.......] - ETA: 5s - loss: 0.4662 - acc: 0.8463
124/156 [======================>.......] - ETA: 5s - loss: 0.4662 - acc: 0.8465
125/156 [=======================>......] - ETA: 4s - loss: 0.4667 - acc: 0.8465
126/156 [=======================>......] - ETA: 4s - loss: 0.4674 - acc: 0.8462
127/156 [=======================>......] - ETA: 4s - loss: 0.4650 - acc: 0.8469
128/156 [=======================>......] - ETA: 4s - loss: 0.4641 - acc: 0.8472
129/156 [=======================>......] - ETA: 4s - loss: 0.4635 - acc: 0.8471
130/156 [========================>.....] - ETA: 4s - loss: 0.4650 - acc: 0.8466
131/156 [========================>.....] - ETA: 3s - loss: 0.4669 - acc: 0.8466
132/156 [========================>.....] - ETA: 3s - loss: 0.4657 - acc: 0.8471
133/156 [========================>.....] - ETA: 3s - loss: 0.4670 - acc: 0.8470
134/156 [========================>.....] - ETA: 3s - loss: 0.4655 - acc: 0.8475
135/156 [========================>.....] - ETA: 3s - loss: 0.4665 - acc: 0.8475
136/156 [=========================>....] - ETA: 3s - loss: 0.4668 - acc: 0.8474
137/156 [=========================>....] - ETA: 3s - loss: 0.4662 - acc: 0.8472
138/156 [=========================>....] - ETA: 2s - loss: 0.4656 - acc: 0.8474
139/156 [=========================>....] - ETA: 2s - loss: 0.4659 - acc: 0.8471
140/156 [=========================>....] - ETA: 2s - loss: 0.4649 - acc: 0.8473
141/156 [==========================>...] - ETA: 2s - loss: 0.4657 - acc: 0.8473
142/156 [==========================>...] - ETA: 2s - loss: 0.4647 - acc: 0.8477
143/156 [==========================>...] - ETA: 2s - loss: 0.4657 - acc: 0.8477
144/156 [==========================>...] - ETA: 1s - loss: 0.4646 - acc: 0.8481
145/156 [==========================>...] - ETA: 1s - loss: 0.4642 - acc: 0.8478
146/156 [===========================>..] - ETA: 1s - loss: 0.4645 - acc: 0.8478
147/156 [===========================>..] - ETA: 1s - loss: 0.4644 - acc: 0.8480
148/156 [===========================>..] - ETA: 1s - loss: 0.4629 - acc: 0.8484
149/156 [===========================>..] - ETA: 1s - loss: 0.4658 - acc: 0.8477
150/156 [===========================>..] - ETA: 0s - loss: 0.4648 - acc: 0.8483
151/156 [============================>.] - ETA: 0s - loss: 0.4665 - acc: 0.8481
152/156 [============================>.] - ETA: 0s - loss: 0.4644 - acc: 0.8487
153/156 [============================>.] - ETA: 0s - loss: 0.4634 - acc: 0.8491
154/156 [============================>.] - ETA: 0s - loss: 0.4649 - acc: 0.8482
155/156 [============================>.] - ETA: 0s - loss: 0.4641 - acc: 0.8480
156/156 [==============================] - 39s 252ms/step - loss: 0.4633 - acc: 0.8482 - val_loss: 0.5480 - val_acc: 0.8373
Epoch 13/200

  1/156 [..............................] - ETA: 25s - loss: 0.6003 - acc: 0.7812
  2/156 [..............................] - ETA: 24s - loss: 0.6602 - acc: 0.7969
  3/156 [..............................] - ETA: 24s - loss: 0.5325 - acc: 0.8438
  4/156 [..............................] - ETA: 24s - loss: 0.5178 - acc: 0.8438
  5/156 [..............................] - ETA: 24s - loss: 0.5126 - acc: 0.8625
  6/156 [>.............................] - ETA: 23s - loss: 0.4735 - acc: 0.8698
  7/156 [>.............................] - ETA: 23s - loss: 0.4934 - acc: 0.8616
  8/156 [>.............................] - ETA: 23s - loss: 0.4659 - acc: 0.8633
  9/156 [>.............................] - ETA: 23s - loss: 0.4394 - acc: 0.8681
 10/156 [>.............................] - ETA: 23s - loss: 0.4193 - acc: 0.8750
 11/156 [=>............................] - ETA: 22s - loss: 0.4269 - acc: 0.8778
 12/156 [=>............................] - ETA: 22s - loss: 0.4141 - acc: 0.8776
 13/156 [=>............................] - ETA: 22s - loss: 0.4303 - acc: 0.8774
 14/156 [=>............................] - ETA: 22s - loss: 0.4820 - acc: 0.8705
 15/156 [=>............................] - ETA: 22s - loss: 0.4800 - acc: 0.8708
 16/156 [==>...........................] - ETA: 21s - loss: 0.4691 - acc: 0.8750
 17/156 [==>...........................] - ETA: 21s - loss: 0.4876 - acc: 0.8750
 18/156 [==>...........................] - ETA: 21s - loss: 0.4861 - acc: 0.8733
 19/156 [==>...........................] - ETA: 21s - loss: 0.4916 - acc: 0.8734
 20/156 [==>...........................] - ETA: 21s - loss: 0.4801 - acc: 0.8750
 21/156 [===>..........................] - ETA: 20s - loss: 0.5023 - acc: 0.8661
 22/156 [===>..........................] - ETA: 20s - loss: 0.4904 - acc: 0.8693
 23/156 [===>..........................] - ETA: 20s - loss: 0.4889 - acc: 0.8682
 24/156 [===>..........................] - ETA: 20s - loss: 0.4869 - acc: 0.8685
 25/156 [===>..........................] - ETA: 20s - loss: 0.4850 - acc: 0.8650
 26/156 [====>.........................] - ETA: 20s - loss: 0.4772 - acc: 0.8654
 27/156 [====>.........................] - ETA: 19s - loss: 0.4846 - acc: 0.8634
 28/156 [====>.........................] - ETA: 19s - loss: 0.4727 - acc: 0.8672
 29/156 [====>.........................] - ETA: 19s - loss: 0.4694 - acc: 0.8685
 30/156 [====>.........................] - ETA: 19s - loss: 0.4684 - acc: 0.8656
 31/156 [====>.........................] - ETA: 19s - loss: 0.4656 - acc: 0.8679
 32/156 [=====>........................] - ETA: 19s - loss: 0.4636 - acc: 0.8672
 33/156 [=====>........................] - ETA: 18s - loss: 0.4658 - acc: 0.8655
 34/156 [=====>........................] - ETA: 18s - loss: 0.4742 - acc: 0.8631
 35/156 [=====>........................] - ETA: 18s - loss: 0.4956 - acc: 0.8598
 36/156 [=====>........................] - ETA: 18s - loss: 0.4968 - acc: 0.8576
 37/156 [======>.......................] - ETA: 18s - loss: 0.4954 - acc: 0.8564
 38/156 [======>.......................] - ETA: 18s - loss: 0.4940 - acc: 0.8569
 39/156 [======>.......................] - ETA: 18s - loss: 0.4876 - acc: 0.8590
 40/156 [======>.......................] - ETA: 17s - loss: 0.4853 - acc: 0.8594
 41/156 [======>.......................] - ETA: 17s - loss: 0.5043 - acc: 0.8552
 42/156 [=======>......................] - ETA: 17s - loss: 0.5006 - acc: 0.8564
 43/156 [=======>......................] - ETA: 17s - loss: 0.5015 - acc: 0.8568
 44/156 [=======>......................] - ETA: 17s - loss: 0.4972 - acc: 0.8587
 45/156 [=======>......................] - ETA: 17s - loss: 0.5005 - acc: 0.8576
 46/156 [=======>......................] - ETA: 16s - loss: 0.4982 - acc: 0.8580
 47/156 [========>.....................] - ETA: 16s - loss: 0.4955 - acc: 0.8590
 48/156 [========>.....................] - ETA: 16s - loss: 0.4938 - acc: 0.8594
 49/156 [========>.....................] - ETA: 16s - loss: 0.4881 - acc: 0.8616
 50/156 [========>.....................] - ETA: 16s - loss: 0.4946 - acc: 0.8619
 51/156 [========>.....................] - ETA: 16s - loss: 0.4956 - acc: 0.8609
 52/156 [=========>....................] - ETA: 16s - loss: 0.4972 - acc: 0.8600
 53/156 [=========>....................] - ETA: 15s - loss: 0.4921 - acc: 0.8608
 54/156 [=========>....................] - ETA: 15s - loss: 0.4931 - acc: 0.8582
 55/156 [=========>....................] - ETA: 15s - loss: 0.4915 - acc: 0.8591
 56/156 [=========>....................] - ETA: 15s - loss: 0.4876 - acc: 0.8599
 57/156 [=========>....................] - ETA: 15s - loss: 0.4874 - acc: 0.8596
 58/156 [==========>...................] - ETA: 15s - loss: 0.4863 - acc: 0.8588
 59/156 [==========>...................] - ETA: 14s - loss: 0.4850 - acc: 0.8581
 60/156 [==========>...................] - ETA: 14s - loss: 0.4841 - acc: 0.8589
 61/156 [==========>...................] - ETA: 14s - loss: 0.4875 - acc: 0.8571
 62/156 [==========>...................] - ETA: 14s - loss: 0.4851 - acc: 0.8574
 63/156 [===========>..................] - ETA: 14s - loss: 0.4861 - acc: 0.8562
 64/156 [===========>..................] - ETA: 14s - loss: 0.4901 - acc: 0.8540
 65/156 [===========>..................] - ETA: 14s - loss: 0.4921 - acc: 0.8534
 66/156 [===========>..................] - ETA: 13s - loss: 0.4944 - acc: 0.8527
 67/156 [===========>..................] - ETA: 13s - loss: 0.4994 - acc: 0.8517
 68/156 [============>.................] - ETA: 13s - loss: 0.4955 - acc: 0.8529
 69/156 [============>.................] - ETA: 13s - loss: 0.4916 - acc: 0.8542
 70/156 [============>.................] - ETA: 13s - loss: 0.4987 - acc: 0.8527
 71/156 [============>.................] - ETA: 13s - loss: 0.4944 - acc: 0.8543
 72/156 [============>.................] - ETA: 13s - loss: 0.4955 - acc: 0.8542
 73/156 [=============>................] - ETA: 12s - loss: 0.4948 - acc: 0.8549
 74/156 [=============>................] - ETA: 12s - loss: 0.4926 - acc: 0.8552
 75/156 [=============>................] - ETA: 12s - loss: 0.4935 - acc: 0.8554
 76/156 [=============>................] - ETA: 12s - loss: 0.4922 - acc: 0.8561
 77/156 [=============>................] - ETA: 12s - loss: 0.4932 - acc: 0.8547
 78/156 [==============>...............] - ETA: 12s - loss: 0.4930 - acc: 0.8546
 79/156 [==============>...............] - ETA: 12s - loss: 0.4923 - acc: 0.8548
 80/156 [==============>...............] - ETA: 11s - loss: 0.4971 - acc: 0.8527
 81/156 [==============>...............] - ETA: 11s - loss: 0.4931 - acc: 0.8546
 82/156 [==============>...............] - ETA: 11s - loss: 0.5006 - acc: 0.8533
 83/156 [==============>...............] - ETA: 11s - loss: 0.5050 - acc: 0.8517
 84/156 [===============>..............] - ETA: 11s - loss: 0.5023 - acc: 0.8527
 85/156 [===============>..............] - ETA: 11s - loss: 0.5001 - acc: 0.8529
 86/156 [===============>..............] - ETA: 10s - loss: 0.4993 - acc: 0.8528
 87/156 [===============>..............] - ETA: 10s - loss: 0.4985 - acc: 0.8531
 88/156 [===============>..............] - ETA: 10s - loss: 0.4987 - acc: 0.8526
 89/156 [================>.............] - ETA: 10s - loss: 0.5007 - acc: 0.8515
 90/156 [================>.............] - ETA: 10s - loss: 0.5044 - acc: 0.8500
 91/156 [================>.............] - ETA: 10s - loss: 0.5021 - acc: 0.8503
 92/156 [================>.............] - ETA: 10s - loss: 0.4987 - acc: 0.8512
 93/156 [================>.............] - ETA: 9s - loss: 0.5000 - acc: 0.8505 
 94/156 [=================>............] - ETA: 9s - loss: 0.5038 - acc: 0.8497
 95/156 [=================>............] - ETA: 9s - loss: 0.5092 - acc: 0.8484
 96/156 [=================>............] - ETA: 9s - loss: 0.5085 - acc: 0.8480
 97/156 [=================>............] - ETA: 9s - loss: 0.5057 - acc: 0.8489
 98/156 [=================>............] - ETA: 9s - loss: 0.5049 - acc: 0.8489
 99/156 [==================>...........] - ETA: 8s - loss: 0.5064 - acc: 0.8479
100/156 [==================>...........] - ETA: 8s - loss: 0.5060 - acc: 0.8478
101/156 [==================>...........] - ETA: 8s - loss: 0.5049 - acc: 0.8481
102/156 [==================>...........] - ETA: 8s - loss: 0.5070 - acc: 0.8483
103/156 [==================>...........] - ETA: 8s - loss: 0.5071 - acc: 0.8474
104/156 [===================>..........] - ETA: 8s - loss: 0.5047 - acc: 0.8483
105/156 [===================>..........] - ETA: 8s - loss: 0.5029 - acc: 0.8485
106/156 [===================>..........] - ETA: 7s - loss: 0.5015 - acc: 0.8488
107/156 [===================>..........] - ETA: 7s - loss: 0.4985 - acc: 0.8493
108/156 [===================>..........] - ETA: 7s - loss: 0.5016 - acc: 0.8492
109/156 [===================>..........] - ETA: 7s - loss: 0.5041 - acc: 0.8492
110/156 [====================>.........] - ETA: 7s - loss: 0.5065 - acc: 0.8480
111/156 [====================>.........] - ETA: 7s - loss: 0.5104 - acc: 0.8468
112/156 [====================>.........] - ETA: 6s - loss: 0.5116 - acc: 0.8465
113/156 [====================>.........] - ETA: 6s - loss: 0.5094 - acc: 0.8471
114/156 [====================>.........] - ETA: 6s - loss: 0.5092 - acc: 0.8462
115/156 [=====================>........] - ETA: 6s - loss: 0.5090 - acc: 0.8462
116/156 [=====================>........] - ETA: 6s - loss: 0.5084 - acc: 0.8462
117/156 [=====================>........] - ETA: 6s - loss: 0.5063 - acc: 0.8470
118/156 [=====================>........] - ETA: 6s - loss: 0.5045 - acc: 0.8475
119/156 [=====================>........] - ETA: 5s - loss: 0.5038 - acc: 0.8474
120/156 [======================>.......] - ETA: 5s - loss: 0.5027 - acc: 0.8477
121/156 [======================>.......] - ETA: 5s - loss: 0.5025 - acc: 0.8479
122/156 [======================>.......] - ETA: 5s - loss: 0.5027 - acc: 0.8478
123/156 [======================>.......] - ETA: 5s - loss: 0.5020 - acc: 0.8481
124/156 [======================>.......] - ETA: 5s - loss: 0.4997 - acc: 0.8490
125/156 [=======================>......] - ETA: 4s - loss: 0.4986 - acc: 0.8492
126/156 [=======================>......] - ETA: 4s - loss: 0.5017 - acc: 0.8477
127/156 [=======================>......] - ETA: 4s - loss: 0.5002 - acc: 0.8479
128/156 [=======================>......] - ETA: 4s - loss: 0.4988 - acc: 0.8484
129/156 [=======================>......] - ETA: 4s - loss: 0.4977 - acc: 0.8488
130/156 [========================>.....] - ETA: 4s - loss: 0.4955 - acc: 0.8498
131/156 [========================>.....] - ETA: 3s - loss: 0.4959 - acc: 0.8492
132/156 [========================>.....] - ETA: 3s - loss: 0.4959 - acc: 0.8490
133/156 [========================>.....] - ETA: 3s - loss: 0.4945 - acc: 0.8494
134/156 [========================>.....] - ETA: 3s - loss: 0.4953 - acc: 0.8496
135/156 [========================>.....] - ETA: 3s - loss: 0.4947 - acc: 0.8498
136/156 [=========================>....] - ETA: 3s - loss: 0.4933 - acc: 0.8504
137/156 [=========================>....] - ETA: 3s - loss: 0.4931 - acc: 0.8506
138/156 [=========================>....] - ETA: 2s - loss: 0.4926 - acc: 0.8505
139/156 [=========================>....] - ETA: 2s - loss: 0.4924 - acc: 0.8498
140/156 [=========================>....] - ETA: 2s - loss: 0.4907 - acc: 0.8502
141/156 [==========================>...] - ETA: 2s - loss: 0.4902 - acc: 0.8502
142/156 [==========================>...] - ETA: 2s - loss: 0.4901 - acc: 0.8497
143/156 [==========================>...] - ETA: 2s - loss: 0.4905 - acc: 0.8497
144/156 [==========================>...] - ETA: 1s - loss: 0.4932 - acc: 0.8490
145/156 [==========================>...] - ETA: 1s - loss: 0.4932 - acc: 0.8485
146/156 [===========================>..] - ETA: 1s - loss: 0.4920 - acc: 0.8491
147/156 [===========================>..] - ETA: 1s - loss: 0.4906 - acc: 0.8493
148/156 [===========================>..] - ETA: 1s - loss: 0.4922 - acc: 0.8490
149/156 [===========================>..] - ETA: 1s - loss: 0.4918 - acc: 0.8490
150/156 [===========================>..] - ETA: 0s - loss: 0.4920 - acc: 0.8492
151/156 [============================>.] - ETA: 0s - loss: 0.4928 - acc: 0.8487
152/156 [============================>.] - ETA: 0s - loss: 0.4932 - acc: 0.8487
153/156 [============================>.] - ETA: 0s - loss: 0.4914 - acc: 0.8491
154/156 [============================>.] - ETA: 0s - loss: 0.4919 - acc: 0.8494
155/156 [============================>.] - ETA: 0s - loss: 0.4938 - acc: 0.8484
156/156 [==============================] - 39s 251ms/step - loss: 0.4935 - acc: 0.8486 - val_loss: 0.5503 - val_acc: 0.8314
Epoch 14/200

  1/156 [..............................] - ETA: 26s - loss: 0.3764 - acc: 0.9062
  2/156 [..............................] - ETA: 24s - loss: 0.4658 - acc: 0.8750
  3/156 [..............................] - ETA: 24s - loss: 0.5973 - acc: 0.8333
  4/156 [..............................] - ETA: 24s - loss: 0.5573 - acc: 0.8438
  5/156 [..............................] - ETA: 24s - loss: 0.5365 - acc: 0.8438
  6/156 [>.............................] - ETA: 23s - loss: 0.5499 - acc: 0.8438
  7/156 [>.............................] - ETA: 23s - loss: 0.5328 - acc: 0.8482
  8/156 [>.............................] - ETA: 23s - loss: 0.5732 - acc: 0.8398
  9/156 [>.............................] - ETA: 23s - loss: 0.5490 - acc: 0.8403
 10/156 [>.............................] - ETA: 23s - loss: 0.5275 - acc: 0.8438
 11/156 [=>............................] - ETA: 23s - loss: 0.5116 - acc: 0.8438
 12/156 [=>............................] - ETA: 22s - loss: 0.5105 - acc: 0.8411
 13/156 [=>............................] - ETA: 22s - loss: 0.5012 - acc: 0.8413
 14/156 [=>............................] - ETA: 22s - loss: 0.5066 - acc: 0.8371
 15/156 [=>............................] - ETA: 22s - loss: 0.5052 - acc: 0.8396
 16/156 [==>...........................] - ETA: 21s - loss: 0.5045 - acc: 0.8398
 17/156 [==>...........................] - ETA: 21s - loss: 0.4884 - acc: 0.8438
 18/156 [==>...........................] - ETA: 21s - loss: 0.4865 - acc: 0.8455
 19/156 [==>...........................] - ETA: 21s - loss: 0.5233 - acc: 0.8405
 20/156 [==>...........................] - ETA: 21s - loss: 0.5113 - acc: 0.8453
 21/156 [===>..........................] - ETA: 21s - loss: 0.5142 - acc: 0.8467
 22/156 [===>..........................] - ETA: 20s - loss: 0.5121 - acc: 0.8452
 23/156 [===>..........................] - ETA: 20s - loss: 0.5038 - acc: 0.8465
 24/156 [===>..........................] - ETA: 20s - loss: 0.5011 - acc: 0.8477
 25/156 [===>..........................] - ETA: 20s - loss: 0.5005 - acc: 0.8488
 26/156 [====>.........................] - ETA: 20s - loss: 0.4959 - acc: 0.8510
 27/156 [====>.........................] - ETA: 20s - loss: 0.4949 - acc: 0.8507
 28/156 [====>.........................] - ETA: 19s - loss: 0.4905 - acc: 0.8516
 29/156 [====>.........................] - ETA: 19s - loss: 0.5162 - acc: 0.8470
 30/156 [====>.........................] - ETA: 19s - loss: 0.5180 - acc: 0.8438
 31/156 [====>.........................] - ETA: 19s - loss: 0.5161 - acc: 0.8458
 32/156 [=====>........................] - ETA: 19s - loss: 0.5056 - acc: 0.8496
 33/156 [=====>........................] - ETA: 18s - loss: 0.5026 - acc: 0.8494
 34/156 [=====>........................] - ETA: 18s - loss: 0.4985 - acc: 0.8511
 35/156 [=====>........................] - ETA: 18s - loss: 0.5070 - acc: 0.8464
 36/156 [=====>........................] - ETA: 18s - loss: 0.5089 - acc: 0.8429
 37/156 [======>.......................] - ETA: 18s - loss: 0.5068 - acc: 0.8429
 38/156 [======>.......................] - ETA: 18s - loss: 0.5056 - acc: 0.8429
 39/156 [======>.......................] - ETA: 18s - loss: 0.5040 - acc: 0.8429
 40/156 [======>.......................] - ETA: 17s - loss: 0.5030 - acc: 0.8438
 41/156 [======>.......................] - ETA: 17s - loss: 0.5044 - acc: 0.8430
 42/156 [=======>......................] - ETA: 17s - loss: 0.4989 - acc: 0.8445
 43/156 [=======>......................] - ETA: 17s - loss: 0.5021 - acc: 0.8438
 44/156 [=======>......................] - ETA: 17s - loss: 0.4961 - acc: 0.8459
 45/156 [=======>......................] - ETA: 17s - loss: 0.4952 - acc: 0.8465
 46/156 [=======>......................] - ETA: 16s - loss: 0.4954 - acc: 0.8471
 47/156 [========>.....................] - ETA: 16s - loss: 0.4898 - acc: 0.8491
 48/156 [========>.....................] - ETA: 16s - loss: 0.4886 - acc: 0.8503
 49/156 [========>.....................] - ETA: 16s - loss: 0.4914 - acc: 0.8501
 50/156 [========>.....................] - ETA: 16s - loss: 0.4949 - acc: 0.8488
 51/156 [========>.....................] - ETA: 16s - loss: 0.4950 - acc: 0.8487
 52/156 [=========>....................] - ETA: 16s - loss: 0.4946 - acc: 0.8486
 53/156 [=========>....................] - ETA: 15s - loss: 0.5020 - acc: 0.8479
 54/156 [=========>....................] - ETA: 15s - loss: 0.5018 - acc: 0.8484
 55/156 [=========>....................] - ETA: 15s - loss: 0.4966 - acc: 0.8500
 56/156 [=========>....................] - ETA: 15s - loss: 0.4959 - acc: 0.8488
 57/156 [=========>....................] - ETA: 15s - loss: 0.5025 - acc: 0.8459
 58/156 [==========>...................] - ETA: 15s - loss: 0.5068 - acc: 0.8454
 59/156 [==========>...................] - ETA: 14s - loss: 0.5019 - acc: 0.8469
 60/156 [==========>...................] - ETA: 14s - loss: 0.4991 - acc: 0.8479
 61/156 [==========>...................] - ETA: 14s - loss: 0.4970 - acc: 0.8489
 62/156 [==========>...................] - ETA: 14s - loss: 0.4975 - acc: 0.8473
 63/156 [===========>..................] - ETA: 14s - loss: 0.4983 - acc: 0.8472
 64/156 [===========>..................] - ETA: 14s - loss: 0.4975 - acc: 0.8472
 65/156 [===========>..................] - ETA: 14s - loss: 0.4943 - acc: 0.8471
 66/156 [===========>..................] - ETA: 13s - loss: 0.4923 - acc: 0.8475
 67/156 [===========>..................] - ETA: 13s - loss: 0.4934 - acc: 0.8475
 68/156 [============>.................] - ETA: 13s - loss: 0.4903 - acc: 0.8479
 69/156 [============>.................] - ETA: 13s - loss: 0.4935 - acc: 0.8469
 70/156 [============>.................] - ETA: 13s - loss: 0.4907 - acc: 0.8478
 71/156 [============>.................] - ETA: 13s - loss: 0.4875 - acc: 0.8482
 72/156 [============>.................] - ETA: 13s - loss: 0.4860 - acc: 0.8490
 73/156 [=============>................] - ETA: 12s - loss: 0.4844 - acc: 0.8493
 74/156 [=============>................] - ETA: 12s - loss: 0.4841 - acc: 0.8497
 75/156 [=============>................] - ETA: 12s - loss: 0.4798 - acc: 0.8512
 76/156 [=============>................] - ETA: 12s - loss: 0.4759 - acc: 0.8524
 77/156 [=============>................] - ETA: 12s - loss: 0.4798 - acc: 0.8511
 78/156 [==============>...............] - ETA: 12s - loss: 0.4778 - acc: 0.8514
 79/156 [==============>...............] - ETA: 11s - loss: 0.4791 - acc: 0.8517
 80/156 [==============>...............] - ETA: 11s - loss: 0.4768 - acc: 0.8520
 81/156 [==============>...............] - ETA: 11s - loss: 0.4793 - acc: 0.8519
 82/156 [==============>...............] - ETA: 11s - loss: 0.4835 - acc: 0.8514
 83/156 [==============>...............] - ETA: 11s - loss: 0.4848 - acc: 0.8505
 84/156 [===============>..............] - ETA: 11s - loss: 0.4878 - acc: 0.8501
 85/156 [===============>..............] - ETA: 11s - loss: 0.4897 - acc: 0.8504
 86/156 [===============>..............] - ETA: 10s - loss: 0.4865 - acc: 0.8514
 87/156 [===============>..............] - ETA: 10s - loss: 0.4855 - acc: 0.8509
 88/156 [===============>..............] - ETA: 10s - loss: 0.4871 - acc: 0.8501
 89/156 [================>.............] - ETA: 10s - loss: 0.4883 - acc: 0.8497
 90/156 [================>.............] - ETA: 10s - loss: 0.4892 - acc: 0.8500
 91/156 [================>.............] - ETA: 10s - loss: 0.4884 - acc: 0.8506
 92/156 [================>.............] - ETA: 10s - loss: 0.4900 - acc: 0.8499
 93/156 [================>.............] - ETA: 9s - loss: 0.4871 - acc: 0.8505 
 94/156 [=================>............] - ETA: 9s - loss: 0.4864 - acc: 0.8504
 95/156 [=================>............] - ETA: 9s - loss: 0.4885 - acc: 0.8493
 96/156 [=================>............] - ETA: 9s - loss: 0.4872 - acc: 0.8499
 97/156 [=================>............] - ETA: 9s - loss: 0.4843 - acc: 0.8505
 98/156 [=================>............] - ETA: 9s - loss: 0.4818 - acc: 0.8511
 99/156 [==================>...........] - ETA: 8s - loss: 0.4810 - acc: 0.8513
100/156 [==================>...........] - ETA: 8s - loss: 0.4821 - acc: 0.8509
101/156 [==================>...........] - ETA: 8s - loss: 0.4853 - acc: 0.8499
102/156 [==================>...........] - ETA: 8s - loss: 0.4875 - acc: 0.8487
103/156 [==================>...........] - ETA: 8s - loss: 0.4857 - acc: 0.8483
104/156 [===================>..........] - ETA: 8s - loss: 0.4861 - acc: 0.8480
105/156 [===================>..........] - ETA: 8s - loss: 0.4833 - acc: 0.8488
106/156 [===================>..........] - ETA: 7s - loss: 0.4818 - acc: 0.8491
107/156 [===================>..........] - ETA: 7s - loss: 0.4827 - acc: 0.8493
108/156 [===================>..........] - ETA: 7s - loss: 0.4868 - acc: 0.8484
109/156 [===================>..........] - ETA: 7s - loss: 0.4844 - acc: 0.8492
110/156 [====================>.........] - ETA: 7s - loss: 0.4834 - acc: 0.8494
111/156 [====================>.........] - ETA: 7s - loss: 0.4819 - acc: 0.8494
112/156 [====================>.........] - ETA: 6s - loss: 0.4851 - acc: 0.8485
113/156 [====================>.........] - ETA: 6s - loss: 0.4862 - acc: 0.8482
114/156 [====================>.........] - ETA: 6s - loss: 0.4850 - acc: 0.8481
115/156 [=====================>........] - ETA: 6s - loss: 0.4836 - acc: 0.8489
116/156 [=====================>........] - ETA: 6s - loss: 0.4839 - acc: 0.8489
117/156 [=====================>........] - ETA: 6s - loss: 0.4814 - acc: 0.8499
118/156 [=====================>........] - ETA: 5s - loss: 0.4848 - acc: 0.8498
119/156 [=====================>........] - ETA: 5s - loss: 0.4854 - acc: 0.8493
120/156 [======================>.......] - ETA: 5s - loss: 0.4842 - acc: 0.8497
121/156 [======================>.......] - ETA: 5s - loss: 0.4832 - acc: 0.8502
122/156 [======================>.......] - ETA: 5s - loss: 0.4822 - acc: 0.8504
123/156 [======================>.......] - ETA: 5s - loss: 0.4830 - acc: 0.8504
124/156 [======================>.......] - ETA: 5s - loss: 0.4836 - acc: 0.8506
125/156 [=======================>......] - ETA: 4s - loss: 0.4814 - acc: 0.8510
126/156 [=======================>......] - ETA: 4s - loss: 0.4806 - acc: 0.8507
127/156 [=======================>......] - ETA: 4s - loss: 0.4789 - acc: 0.8511
128/156 [=======================>......] - ETA: 4s - loss: 0.4787 - acc: 0.8513
129/156 [=======================>......] - ETA: 4s - loss: 0.4814 - acc: 0.8505
130/156 [========================>.....] - ETA: 4s - loss: 0.4793 - acc: 0.8512
131/156 [========================>.....] - ETA: 3s - loss: 0.4785 - acc: 0.8514
132/156 [========================>.....] - ETA: 3s - loss: 0.4806 - acc: 0.8516
133/156 [========================>.....] - ETA: 3s - loss: 0.4789 - acc: 0.8520
134/156 [========================>.....] - ETA: 3s - loss: 0.4796 - acc: 0.8519
135/156 [========================>.....] - ETA: 3s - loss: 0.4806 - acc: 0.8521
136/156 [=========================>....] - ETA: 3s - loss: 0.4788 - acc: 0.8523
137/156 [=========================>....] - ETA: 3s - loss: 0.4785 - acc: 0.8524
138/156 [=========================>....] - ETA: 2s - loss: 0.4781 - acc: 0.8521
139/156 [=========================>....] - ETA: 2s - loss: 0.4795 - acc: 0.8514
140/156 [=========================>....] - ETA: 2s - loss: 0.4804 - acc: 0.8511
141/156 [==========================>...] - ETA: 2s - loss: 0.4802 - acc: 0.8506
142/156 [==========================>...] - ETA: 2s - loss: 0.4816 - acc: 0.8506
143/156 [==========================>...] - ETA: 2s - loss: 0.4827 - acc: 0.8503
144/156 [==========================>...] - ETA: 1s - loss: 0.4828 - acc: 0.8505
145/156 [==========================>...] - ETA: 1s - loss: 0.4818 - acc: 0.8504
146/156 [===========================>..] - ETA: 1s - loss: 0.4831 - acc: 0.8497
147/156 [===========================>..] - ETA: 1s - loss: 0.4835 - acc: 0.8497
148/156 [===========================>..] - ETA: 1s - loss: 0.4830 - acc: 0.8495
149/156 [===========================>..] - ETA: 1s - loss: 0.4826 - acc: 0.8496
150/156 [===========================>..] - ETA: 0s - loss: 0.4804 - acc: 0.8502
151/156 [============================>.] - ETA: 0s - loss: 0.4801 - acc: 0.8500
152/156 [============================>.] - ETA: 0s - loss: 0.4792 - acc: 0.8503
153/156 [============================>.] - ETA: 0s - loss: 0.4791 - acc: 0.8503
154/156 [============================>.] - ETA: 0s - loss: 0.4800 - acc: 0.8500
155/156 [============================>.] - ETA: 0s - loss: 0.4813 - acc: 0.8496
156/156 [==============================] - 39s 252ms/step - loss: 0.4799 - acc: 0.8500 - val_loss: 0.5181 - val_acc: 0.8444
Epoch 15/200

  1/156 [..............................] - ETA: 24s - loss: 0.2027 - acc: 0.9375
  2/156 [..............................] - ETA: 24s - loss: 0.4755 - acc: 0.8750
  3/156 [..............................] - ETA: 24s - loss: 0.4980 - acc: 0.8854
  4/156 [..............................] - ETA: 24s - loss: 0.6250 - acc: 0.8281
  5/156 [..............................] - ETA: 23s - loss: 0.5606 - acc: 0.8375
  6/156 [>.............................] - ETA: 23s - loss: 0.5654 - acc: 0.8385
  7/156 [>.............................] - ETA: 23s - loss: 0.5706 - acc: 0.8304
  8/156 [>.............................] - ETA: 23s - loss: 0.5524 - acc: 0.8359
  9/156 [>.............................] - ETA: 23s - loss: 0.5547 - acc: 0.8368
 10/156 [>.............................] - ETA: 22s - loss: 0.5478 - acc: 0.8406
 11/156 [=>............................] - ETA: 22s - loss: 0.5292 - acc: 0.8438
 12/156 [=>............................] - ETA: 22s - loss: 0.5128 - acc: 0.8516
 13/156 [=>............................] - ETA: 22s - loss: 0.4978 - acc: 0.8534
 14/156 [=>............................] - ETA: 22s - loss: 0.4977 - acc: 0.8504
 15/156 [=>............................] - ETA: 21s - loss: 0.4709 - acc: 0.8583
 16/156 [==>...........................] - ETA: 21s - loss: 0.4564 - acc: 0.8633
 17/156 [==>...........................] - ETA: 21s - loss: 0.4673 - acc: 0.8621
 18/156 [==>...........................] - ETA: 21s - loss: 0.4617 - acc: 0.8611
 19/156 [==>...........................] - ETA: 21s - loss: 0.4589 - acc: 0.8602
 20/156 [==>...........................] - ETA: 21s - loss: 0.4521 - acc: 0.8609
 21/156 [===>..........................] - ETA: 20s - loss: 0.4620 - acc: 0.8557
 22/156 [===>..........................] - ETA: 20s - loss: 0.4535 - acc: 0.8580
 23/156 [===>..........................] - ETA: 20s - loss: 0.4465 - acc: 0.8601
 24/156 [===>..........................] - ETA: 20s - loss: 0.4521 - acc: 0.8581
 25/156 [===>..........................] - ETA: 20s - loss: 0.4535 - acc: 0.8588
 26/156 [====>.........................] - ETA: 19s - loss: 0.4664 - acc: 0.8558
 27/156 [====>.........................] - ETA: 19s - loss: 0.4675 - acc: 0.8542
 28/156 [====>.........................] - ETA: 19s - loss: 0.4761 - acc: 0.8538
 29/156 [====>.........................] - ETA: 19s - loss: 0.4696 - acc: 0.8545
 30/156 [====>.........................] - ETA: 19s - loss: 0.4694 - acc: 0.8521
 31/156 [====>.........................] - ETA: 19s - loss: 0.4657 - acc: 0.8528
 32/156 [=====>........................] - ETA: 19s - loss: 0.4665 - acc: 0.8496
 33/156 [=====>........................] - ETA: 18s - loss: 0.4645 - acc: 0.8504
 34/156 [=====>........................] - ETA: 18s - loss: 0.4610 - acc: 0.8502
 35/156 [=====>........................] - ETA: 18s - loss: 0.4642 - acc: 0.8500
 36/156 [=====>........................] - ETA: 18s - loss: 0.4636 - acc: 0.8498
 37/156 [======>.......................] - ETA: 18s - loss: 0.4650 - acc: 0.8480
 38/156 [======>.......................] - ETA: 17s - loss: 0.4689 - acc: 0.8487
 39/156 [======>.......................] - ETA: 17s - loss: 0.4663 - acc: 0.8494
 40/156 [======>.......................] - ETA: 17s - loss: 0.4673 - acc: 0.8484
 41/156 [======>.......................] - ETA: 17s - loss: 0.4741 - acc: 0.8483
 42/156 [=======>......................] - ETA: 17s - loss: 0.4768 - acc: 0.8490
 43/156 [=======>......................] - ETA: 17s - loss: 0.4742 - acc: 0.8481
 44/156 [=======>......................] - ETA: 17s - loss: 0.4719 - acc: 0.8466
 45/156 [=======>......................] - ETA: 16s - loss: 0.4723 - acc: 0.8458
 46/156 [=======>......................] - ETA: 16s - loss: 0.4723 - acc: 0.8465
 47/156 [========>.....................] - ETA: 16s - loss: 0.4748 - acc: 0.8457
 48/156 [========>.....................] - ETA: 16s - loss: 0.4697 - acc: 0.8470
 49/156 [========>.....................] - ETA: 16s - loss: 0.4708 - acc: 0.8457
 50/156 [========>.....................] - ETA: 16s - loss: 0.4659 - acc: 0.8469
 51/156 [========>.....................] - ETA: 16s - loss: 0.4629 - acc: 0.8480
 52/156 [=========>....................] - ETA: 15s - loss: 0.4617 - acc: 0.8492
 53/156 [=========>....................] - ETA: 15s - loss: 0.4596 - acc: 0.8496
 54/156 [=========>....................] - ETA: 15s - loss: 0.4600 - acc: 0.8495
 55/156 [=========>....................] - ETA: 15s - loss: 0.4702 - acc: 0.8466
 56/156 [=========>....................] - ETA: 15s - loss: 0.4699 - acc: 0.8477
 57/156 [=========>....................] - ETA: 15s - loss: 0.4669 - acc: 0.8487
 58/156 [==========>...................] - ETA: 14s - loss: 0.4649 - acc: 0.8491
 59/156 [==========>...................] - ETA: 14s - loss: 0.4629 - acc: 0.8501
 60/156 [==========>...................] - ETA: 14s - loss: 0.4665 - acc: 0.8495
 61/156 [==========>...................] - ETA: 14s - loss: 0.4708 - acc: 0.8494
 62/156 [==========>...................] - ETA: 14s - loss: 0.4764 - acc: 0.8478
 63/156 [===========>..................] - ETA: 14s - loss: 0.4812 - acc: 0.8467
 64/156 [===========>..................] - ETA: 14s - loss: 0.4797 - acc: 0.8477
 65/156 [===========>..................] - ETA: 13s - loss: 0.4791 - acc: 0.8481
 66/156 [===========>..................] - ETA: 13s - loss: 0.4811 - acc: 0.8471
 67/156 [===========>..................] - ETA: 13s - loss: 0.4789 - acc: 0.8479
 68/156 [============>.................] - ETA: 13s - loss: 0.4779 - acc: 0.8474
 69/156 [============>.................] - ETA: 13s - loss: 0.4756 - acc: 0.8483
 70/156 [============>.................] - ETA: 13s - loss: 0.4759 - acc: 0.8478
 71/156 [============>.................] - ETA: 13s - loss: 0.4792 - acc: 0.8468
 72/156 [============>.................] - ETA: 12s - loss: 0.4804 - acc: 0.8472
 73/156 [=============>................] - ETA: 12s - loss: 0.4909 - acc: 0.8459
 74/156 [=============>................] - ETA: 12s - loss: 0.4900 - acc: 0.8463
 75/156 [=============>................] - ETA: 12s - loss: 0.4955 - acc: 0.8450
 76/156 [=============>................] - ETA: 12s - loss: 0.4936 - acc: 0.8458
 77/156 [=============>................] - ETA: 12s - loss: 0.4886 - acc: 0.8478
 78/156 [==============>...............] - ETA: 12s - loss: 0.4867 - acc: 0.8482
 79/156 [==============>...............] - ETA: 11s - loss: 0.4879 - acc: 0.8477
 80/156 [==============>...............] - ETA: 11s - loss: 0.4890 - acc: 0.8477
 81/156 [==============>...............] - ETA: 11s - loss: 0.4943 - acc: 0.8457
 82/156 [==============>...............] - ETA: 11s - loss: 0.4965 - acc: 0.8457
 83/156 [==============>...............] - ETA: 11s - loss: 0.4986 - acc: 0.8449
 84/156 [===============>..............] - ETA: 11s - loss: 0.4963 - acc: 0.8460
 85/156 [===============>..............] - ETA: 11s - loss: 0.4983 - acc: 0.8456
 86/156 [===============>..............] - ETA: 10s - loss: 0.4993 - acc: 0.8448
 87/156 [===============>..............] - ETA: 10s - loss: 0.5001 - acc: 0.8445
 88/156 [===============>..............] - ETA: 10s - loss: 0.4987 - acc: 0.8452
 89/156 [================>.............] - ETA: 10s - loss: 0.4985 - acc: 0.8448
 90/156 [================>.............] - ETA: 10s - loss: 0.4950 - acc: 0.8458
 91/156 [================>.............] - ETA: 10s - loss: 0.4973 - acc: 0.8455
 92/156 [================>.............] - ETA: 9s - loss: 0.4987 - acc: 0.8454 
 93/156 [================>.............] - ETA: 9s - loss: 0.4995 - acc: 0.8451
 94/156 [=================>............] - ETA: 9s - loss: 0.4957 - acc: 0.8461
 95/156 [=================>............] - ETA: 9s - loss: 0.4990 - acc: 0.8444
 96/156 [=================>............] - ETA: 9s - loss: 0.5004 - acc: 0.8434
 97/156 [=================>............] - ETA: 9s - loss: 0.5042 - acc: 0.8418
 98/156 [=================>............] - ETA: 9s - loss: 0.5045 - acc: 0.8422
 99/156 [==================>...........] - ETA: 8s - loss: 0.5040 - acc: 0.8419
100/156 [==================>...........] - ETA: 8s - loss: 0.5039 - acc: 0.8413
101/156 [==================>...........] - ETA: 8s - loss: 0.5019 - acc: 0.8422
102/156 [==================>...........] - ETA: 8s - loss: 0.5025 - acc: 0.8413
103/156 [==================>...........] - ETA: 8s - loss: 0.5018 - acc: 0.8407
104/156 [===================>..........] - ETA: 8s - loss: 0.5040 - acc: 0.8389
105/156 [===================>..........] - ETA: 7s - loss: 0.5040 - acc: 0.8384
106/156 [===================>..........] - ETA: 7s - loss: 0.5006 - acc: 0.8393
107/156 [===================>..........] - ETA: 7s - loss: 0.4982 - acc: 0.8400
108/156 [===================>..........] - ETA: 7s - loss: 0.4992 - acc: 0.8394
109/156 [===================>..........] - ETA: 7s - loss: 0.5013 - acc: 0.8389
110/156 [====================>.........] - ETA: 7s - loss: 0.5036 - acc: 0.8378
111/156 [====================>.........] - ETA: 7s - loss: 0.5036 - acc: 0.8381
112/156 [====================>.........] - ETA: 6s - loss: 0.5043 - acc: 0.8379
113/156 [====================>.........] - ETA: 6s - loss: 0.5016 - acc: 0.8388
114/156 [====================>.........] - ETA: 6s - loss: 0.5022 - acc: 0.8383
115/156 [=====================>........] - ETA: 6s - loss: 0.5022 - acc: 0.8386
116/156 [=====================>........] - ETA: 6s - loss: 0.5024 - acc: 0.8386
117/156 [=====================>........] - ETA: 6s - loss: 0.5022 - acc: 0.8387
118/156 [=====================>........] - ETA: 5s - loss: 0.5039 - acc: 0.8374
119/156 [=====================>........] - ETA: 5s - loss: 0.5031 - acc: 0.8377
120/156 [======================>.......] - ETA: 5s - loss: 0.5027 - acc: 0.8378
121/156 [======================>.......] - ETA: 5s - loss: 0.5022 - acc: 0.8378
122/156 [======================>.......] - ETA: 5s - loss: 0.5033 - acc: 0.8371
123/156 [======================>.......] - ETA: 5s - loss: 0.5049 - acc: 0.8366
124/156 [======================>.......] - ETA: 5s - loss: 0.5062 - acc: 0.8359
125/156 [=======================>......] - ETA: 4s - loss: 0.5074 - acc: 0.8363
126/156 [=======================>......] - ETA: 4s - loss: 0.5047 - acc: 0.8373
127/156 [=======================>......] - ETA: 4s - loss: 0.5028 - acc: 0.8378
128/156 [=======================>......] - ETA: 4s - loss: 0.5045 - acc: 0.8374
129/156 [=======================>......] - ETA: 4s - loss: 0.5041 - acc: 0.8377
130/156 [========================>.....] - ETA: 4s - loss: 0.5018 - acc: 0.8387
131/156 [========================>.....] - ETA: 3s - loss: 0.5031 - acc: 0.8380
132/156 [========================>.....] - ETA: 3s - loss: 0.5041 - acc: 0.8376
133/156 [========================>.....] - ETA: 3s - loss: 0.5021 - acc: 0.8383
134/156 [========================>.....] - ETA: 3s - loss: 0.5017 - acc: 0.8386
135/156 [========================>.....] - ETA: 3s - loss: 0.4999 - acc: 0.8391
136/156 [=========================>....] - ETA: 3s - loss: 0.4986 - acc: 0.8398
137/156 [=========================>....] - ETA: 3s - loss: 0.5001 - acc: 0.8387
138/156 [=========================>....] - ETA: 2s - loss: 0.4985 - acc: 0.8392
139/156 [=========================>....] - ETA: 2s - loss: 0.5007 - acc: 0.8393
140/156 [=========================>....] - ETA: 2s - loss: 0.5022 - acc: 0.8386
141/156 [==========================>...] - ETA: 2s - loss: 0.5029 - acc: 0.8384
142/156 [==========================>...] - ETA: 2s - loss: 0.5028 - acc: 0.8385
143/156 [==========================>...] - ETA: 2s - loss: 0.5015 - acc: 0.8383
144/156 [==========================>...] - ETA: 1s - loss: 0.5007 - acc: 0.8388
145/156 [==========================>...] - ETA: 1s - loss: 0.4997 - acc: 0.8390
146/156 [===========================>..] - ETA: 1s - loss: 0.4984 - acc: 0.8393
147/156 [===========================>..] - ETA: 1s - loss: 0.4976 - acc: 0.8393
148/156 [===========================>..] - ETA: 1s - loss: 0.4964 - acc: 0.8397
149/156 [===========================>..] - ETA: 1s - loss: 0.4994 - acc: 0.8393
150/156 [===========================>..] - ETA: 0s - loss: 0.5011 - acc: 0.8387
151/156 [============================>.] - ETA: 0s - loss: 0.4993 - acc: 0.8394
152/156 [============================>.] - ETA: 0s - loss: 0.5005 - acc: 0.8390
153/156 [============================>.] - ETA: 0s - loss: 0.5009 - acc: 0.8393
154/156 [============================>.] - ETA: 0s - loss: 0.5010 - acc: 0.8393
155/156 [============================>.] - ETA: 0s - loss: 0.4988 - acc: 0.8401
156/156 [==============================] - 39s 250ms/step - loss: 0.4969 - acc: 0.8409 - val_loss: 0.5604 - val_acc: 0.8342
Epoch 16/200

  1/156 [..............................] - ETA: 26s - loss: 0.3977 - acc: 0.8438
  2/156 [..............................] - ETA: 25s - loss: 0.4315 - acc: 0.8438
  3/156 [..............................] - ETA: 24s - loss: 0.3647 - acc: 0.8646
  4/156 [..............................] - ETA: 24s - loss: 0.4185 - acc: 0.8438
  5/156 [..............................] - ETA: 24s - loss: 0.4847 - acc: 0.8375
  6/156 [>.............................] - ETA: 23s - loss: 0.4477 - acc: 0.8490
  7/156 [>.............................] - ETA: 23s - loss: 0.5247 - acc: 0.8259
  8/156 [>.............................] - ETA: 23s - loss: 0.4992 - acc: 0.8359
  9/156 [>.............................] - ETA: 23s - loss: 0.5011 - acc: 0.8368
 10/156 [>.............................] - ETA: 22s - loss: 0.4759 - acc: 0.8469
 11/156 [=>............................] - ETA: 22s - loss: 0.4977 - acc: 0.8381
 12/156 [=>............................] - ETA: 22s - loss: 0.5267 - acc: 0.8307
 13/156 [=>............................] - ETA: 22s - loss: 0.5206 - acc: 0.8317
 14/156 [=>............................] - ETA: 22s - loss: 0.5050 - acc: 0.8326
 15/156 [=>............................] - ETA: 22s - loss: 0.4881 - acc: 0.8396
 16/156 [==>...........................] - ETA: 21s - loss: 0.4885 - acc: 0.8379
 17/156 [==>...........................] - ETA: 21s - loss: 0.4667 - acc: 0.8456
 18/156 [==>...........................] - ETA: 21s - loss: 0.4703 - acc: 0.8472
 19/156 [==>...........................] - ETA: 21s - loss: 0.4738 - acc: 0.8487
 20/156 [==>...........................] - ETA: 21s - loss: 0.4879 - acc: 0.8422
 21/156 [===>..........................] - ETA: 20s - loss: 0.4991 - acc: 0.8393
 22/156 [===>..........................] - ETA: 20s - loss: 0.4839 - acc: 0.8438
 23/156 [===>..........................] - ETA: 20s - loss: 0.4814 - acc: 0.8465
 24/156 [===>..........................] - ETA: 20s - loss: 0.4794 - acc: 0.8464
 25/156 [===>..........................] - ETA: 20s - loss: 0.4660 - acc: 0.8512
 26/156 [====>.........................] - ETA: 20s - loss: 0.4716 - acc: 0.8474
 27/156 [====>.........................] - ETA: 19s - loss: 0.4662 - acc: 0.8472
 28/156 [====>.........................] - ETA: 19s - loss: 0.4792 - acc: 0.8449
 29/156 [====>.........................] - ETA: 19s - loss: 0.4798 - acc: 0.8438
 30/156 [====>.........................] - ETA: 19s - loss: 0.4761 - acc: 0.8458
 31/156 [====>.........................] - ETA: 19s - loss: 0.4794 - acc: 0.8458
 32/156 [=====>........................] - ETA: 19s - loss: 0.4767 - acc: 0.8486
 33/156 [=====>........................] - ETA: 18s - loss: 0.4866 - acc: 0.8456
 34/156 [=====>........................] - ETA: 18s - loss: 0.4850 - acc: 0.8456
 35/156 [=====>........................] - ETA: 18s - loss: 0.4796 - acc: 0.8482
 36/156 [=====>........................] - ETA: 18s - loss: 0.4822 - acc: 0.8472
 37/156 [======>.......................] - ETA: 18s - loss: 0.4813 - acc: 0.8480
 38/156 [======>.......................] - ETA: 18s - loss: 0.4750 - acc: 0.8495
 39/156 [======>.......................] - ETA: 17s - loss: 0.4741 - acc: 0.8486
 40/156 [======>.......................] - ETA: 17s - loss: 0.4742 - acc: 0.8484
 41/156 [======>.......................] - ETA: 17s - loss: 0.4773 - acc: 0.8468
 42/156 [=======>......................] - ETA: 17s - loss: 0.4771 - acc: 0.8467
 43/156 [=======>......................] - ETA: 17s - loss: 0.4803 - acc: 0.8467
 44/156 [=======>......................] - ETA: 17s - loss: 0.4762 - acc: 0.8480
 45/156 [=======>......................] - ETA: 17s - loss: 0.4793 - acc: 0.8472
 46/156 [=======>......................] - ETA: 16s - loss: 0.4728 - acc: 0.8492
 47/156 [========>.....................] - ETA: 16s - loss: 0.4713 - acc: 0.8491
 48/156 [========>.....................] - ETA: 16s - loss: 0.4684 - acc: 0.8503
 49/156 [========>.....................] - ETA: 16s - loss: 0.4688 - acc: 0.8495
 50/156 [========>.....................] - ETA: 16s - loss: 0.4674 - acc: 0.8500
 51/156 [========>.....................] - ETA: 16s - loss: 0.4740 - acc: 0.8474
 52/156 [=========>....................] - ETA: 15s - loss: 0.4703 - acc: 0.8486
 53/156 [=========>....................] - ETA: 15s - loss: 0.4741 - acc: 0.8461
 54/156 [=========>....................] - ETA: 15s - loss: 0.4718 - acc: 0.8466
 55/156 [=========>....................] - ETA: 15s - loss: 0.4743 - acc: 0.8460
 56/156 [=========>....................] - ETA: 15s - loss: 0.4778 - acc: 0.8449
 57/156 [=========>....................] - ETA: 15s - loss: 0.4777 - acc: 0.8454
 58/156 [==========>...................] - ETA: 15s - loss: 0.4775 - acc: 0.8454
 59/156 [==========>...................] - ETA: 14s - loss: 0.4871 - acc: 0.8438
 60/156 [==========>...................] - ETA: 14s - loss: 0.4889 - acc: 0.8427
 61/156 [==========>...................] - ETA: 14s - loss: 0.4909 - acc: 0.8417
 62/156 [==========>...................] - ETA: 14s - loss: 0.4910 - acc: 0.8412
 63/156 [===========>..................] - ETA: 14s - loss: 0.4875 - acc: 0.8418
 64/156 [===========>..................] - ETA: 14s - loss: 0.4875 - acc: 0.8408
 65/156 [===========>..................] - ETA: 14s - loss: 0.4864 - acc: 0.8409
 66/156 [===========>..................] - ETA: 13s - loss: 0.4812 - acc: 0.8423
 67/156 [===========>..................] - ETA: 13s - loss: 0.4805 - acc: 0.8428
 68/156 [============>.................] - ETA: 13s - loss: 0.4830 - acc: 0.8424
 69/156 [============>.................] - ETA: 13s - loss: 0.4815 - acc: 0.8424
 70/156 [============>.................] - ETA: 13s - loss: 0.4781 - acc: 0.8424
 71/156 [============>.................] - ETA: 13s - loss: 0.4737 - acc: 0.8438
 72/156 [============>.................] - ETA: 13s - loss: 0.4738 - acc: 0.8433
 73/156 [=============>................] - ETA: 12s - loss: 0.4748 - acc: 0.8438
 74/156 [=============>................] - ETA: 12s - loss: 0.4735 - acc: 0.8446
 75/156 [=============>................] - ETA: 12s - loss: 0.4835 - acc: 0.8421
 76/156 [=============>................] - ETA: 12s - loss: 0.4841 - acc: 0.8429
 77/156 [=============>................] - ETA: 12s - loss: 0.4875 - acc: 0.8425
 78/156 [==============>...............] - ETA: 12s - loss: 0.4896 - acc: 0.8413
 79/156 [==============>...............] - ETA: 11s - loss: 0.4939 - acc: 0.8402
 80/156 [==============>...............] - ETA: 11s - loss: 0.4919 - acc: 0.8414
 81/156 [==============>...............] - ETA: 11s - loss: 0.4896 - acc: 0.8422
 82/156 [==============>...............] - ETA: 11s - loss: 0.4931 - acc: 0.8418
 83/156 [==============>...............] - ETA: 11s - loss: 0.4910 - acc: 0.8426
 84/156 [===============>..............] - ETA: 11s - loss: 0.4891 - acc: 0.8430
 85/156 [===============>..............] - ETA: 11s - loss: 0.4900 - acc: 0.8430
 86/156 [===============>..............] - ETA: 10s - loss: 0.4887 - acc: 0.8430
 87/156 [===============>..............] - ETA: 10s - loss: 0.4865 - acc: 0.8441
 88/156 [===============>..............] - ETA: 10s - loss: 0.4890 - acc: 0.8427
 89/156 [================>.............] - ETA: 10s - loss: 0.4890 - acc: 0.8427
 90/156 [================>.............] - ETA: 10s - loss: 0.4903 - acc: 0.8420
 91/156 [================>.............] - ETA: 10s - loss: 0.4881 - acc: 0.8424
 92/156 [================>.............] - ETA: 10s - loss: 0.4856 - acc: 0.8434
 93/156 [================>.............] - ETA: 9s - loss: 0.4868 - acc: 0.8427 
 94/156 [=================>............] - ETA: 9s - loss: 0.4848 - acc: 0.8438
 95/156 [=================>............] - ETA: 9s - loss: 0.4841 - acc: 0.8438
 96/156 [=================>............] - ETA: 9s - loss: 0.4826 - acc: 0.8447
 97/156 [=================>............] - ETA: 9s - loss: 0.4907 - acc: 0.8425
 98/156 [=================>............] - ETA: 9s - loss: 0.4894 - acc: 0.8425
 99/156 [==================>...........] - ETA: 8s - loss: 0.4883 - acc: 0.8428
100/156 [==================>...........] - ETA: 8s - loss: 0.4844 - acc: 0.8444
101/156 [==================>...........] - ETA: 8s - loss: 0.4820 - acc: 0.8450
102/156 [==================>...........] - ETA: 8s - loss: 0.4811 - acc: 0.8456
103/156 [==================>...........] - ETA: 8s - loss: 0.4775 - acc: 0.8468
104/156 [===================>..........] - ETA: 8s - loss: 0.4762 - acc: 0.8471
105/156 [===================>..........] - ETA: 8s - loss: 0.4751 - acc: 0.8470
106/156 [===================>..........] - ETA: 7s - loss: 0.4718 - acc: 0.8479
107/156 [===================>..........] - ETA: 7s - loss: 0.4725 - acc: 0.8475
108/156 [===================>..........] - ETA: 7s - loss: 0.4728 - acc: 0.8475
109/156 [===================>..........] - ETA: 7s - loss: 0.4725 - acc: 0.8481
110/156 [====================>.........] - ETA: 7s - loss: 0.4764 - acc: 0.8477
111/156 [====================>.........] - ETA: 7s - loss: 0.4770 - acc: 0.8471
112/156 [====================>.........] - ETA: 6s - loss: 0.4746 - acc: 0.8474
113/156 [====================>.........] - ETA: 6s - loss: 0.4737 - acc: 0.8479
114/156 [====================>.........] - ETA: 6s - loss: 0.4729 - acc: 0.8476
115/156 [=====================>........] - ETA: 6s - loss: 0.4748 - acc: 0.8465
116/156 [=====================>........] - ETA: 6s - loss: 0.4719 - acc: 0.8473
117/156 [=====================>........] - ETA: 6s - loss: 0.4716 - acc: 0.8475
118/156 [=====================>........] - ETA: 5s - loss: 0.4736 - acc: 0.8469
119/156 [=====================>........] - ETA: 5s - loss: 0.4728 - acc: 0.8472
120/156 [======================>.......] - ETA: 5s - loss: 0.4722 - acc: 0.8477
121/156 [======================>.......] - ETA: 5s - loss: 0.4721 - acc: 0.8476
122/156 [======================>.......] - ETA: 5s - loss: 0.4737 - acc: 0.8476
123/156 [======================>.......] - ETA: 5s - loss: 0.4717 - acc: 0.8481
124/156 [======================>.......] - ETA: 5s - loss: 0.4709 - acc: 0.8483
125/156 [=======================>......] - ETA: 4s - loss: 0.4712 - acc: 0.8480
126/156 [=======================>......] - ETA: 4s - loss: 0.4720 - acc: 0.8477
127/156 [=======================>......] - ETA: 4s - loss: 0.4733 - acc: 0.8467
128/156 [=======================>......] - ETA: 4s - loss: 0.4719 - acc: 0.8472
129/156 [=======================>......] - ETA: 4s - loss: 0.4708 - acc: 0.8479
130/156 [========================>.....] - ETA: 4s - loss: 0.4702 - acc: 0.8478
131/156 [========================>.....] - ETA: 3s - loss: 0.4686 - acc: 0.8485
132/156 [========================>.....] - ETA: 3s - loss: 0.4668 - acc: 0.8494
133/156 [========================>.....] - ETA: 3s - loss: 0.4679 - acc: 0.8487
134/156 [========================>.....] - ETA: 3s - loss: 0.4677 - acc: 0.8489
135/156 [========================>.....] - ETA: 3s - loss: 0.4672 - acc: 0.8488
136/156 [=========================>....] - ETA: 3s - loss: 0.4670 - acc: 0.8488
137/156 [=========================>....] - ETA: 3s - loss: 0.4692 - acc: 0.8483
138/156 [=========================>....] - ETA: 2s - loss: 0.4689 - acc: 0.8485
139/156 [=========================>....] - ETA: 2s - loss: 0.4674 - acc: 0.8491
140/156 [=========================>....] - ETA: 2s - loss: 0.4677 - acc: 0.8489
141/156 [==========================>...] - ETA: 2s - loss: 0.4659 - acc: 0.8495
142/156 [==========================>...] - ETA: 2s - loss: 0.4649 - acc: 0.8499
143/156 [==========================>...] - ETA: 2s - loss: 0.4644 - acc: 0.8501
144/156 [==========================>...] - ETA: 1s - loss: 0.4669 - acc: 0.8494
145/156 [==========================>...] - ETA: 1s - loss: 0.4659 - acc: 0.8498
146/156 [===========================>..] - ETA: 1s - loss: 0.4682 - acc: 0.8493
147/156 [===========================>..] - ETA: 1s - loss: 0.4676 - acc: 0.8493
148/156 [===========================>..] - ETA: 1s - loss: 0.4685 - acc: 0.8490
149/156 [===========================>..] - ETA: 1s - loss: 0.4683 - acc: 0.8490
150/156 [===========================>..] - ETA: 0s - loss: 0.4727 - acc: 0.8483
151/156 [============================>.] - ETA: 0s - loss: 0.4715 - acc: 0.8485
152/156 [============================>.] - ETA: 0s - loss: 0.4718 - acc: 0.8483
153/156 [============================>.] - ETA: 0s - loss: 0.4702 - acc: 0.8489
154/156 [============================>.] - ETA: 0s - loss: 0.4690 - acc: 0.8490
155/156 [============================>.] - ETA: 0s - loss: 0.4683 - acc: 0.8490
156/156 [==============================] - 39s 250ms/step - loss: 0.4667 - acc: 0.8494 - val_loss: 0.5281 - val_acc: 0.8503
Epoch 17/200

  1/156 [..............................] - ETA: 24s - loss: 0.3983 - acc: 0.8438
  2/156 [..............................] - ETA: 24s - loss: 0.3386 - acc: 0.8750
  3/156 [..............................] - ETA: 24s - loss: 0.2909 - acc: 0.8958
  4/156 [..............................] - ETA: 24s - loss: 0.2894 - acc: 0.9062
  5/156 [..............................] - ETA: 24s - loss: 0.2756 - acc: 0.9125
  6/156 [>.............................] - ETA: 24s - loss: 0.3118 - acc: 0.9010
  7/156 [>.............................] - ETA: 23s - loss: 0.3713 - acc: 0.8929
  8/156 [>.............................] - ETA: 23s - loss: 0.3785 - acc: 0.8750
  9/156 [>.............................] - ETA: 23s - loss: 0.3701 - acc: 0.8785
 10/156 [>.............................] - ETA: 23s - loss: 0.4217 - acc: 0.8594
 11/156 [=>............................] - ETA: 22s - loss: 0.4382 - acc: 0.8551
 12/156 [=>............................] - ETA: 22s - loss: 0.4526 - acc: 0.8542
 13/156 [=>............................] - ETA: 22s - loss: 0.4500 - acc: 0.8558
 14/156 [=>............................] - ETA: 22s - loss: 0.4595 - acc: 0.8482
 15/156 [=>............................] - ETA: 22s - loss: 0.4490 - acc: 0.8500
 16/156 [==>...........................] - ETA: 22s - loss: 0.4365 - acc: 0.8535
 17/156 [==>...........................] - ETA: 21s - loss: 0.4131 - acc: 0.8621
 18/156 [==>...........................] - ETA: 21s - loss: 0.4186 - acc: 0.8628
 19/156 [==>...........................] - ETA: 21s - loss: 0.4140 - acc: 0.8651
 20/156 [==>...........................] - ETA: 21s - loss: 0.4042 - acc: 0.8703
 21/156 [===>..........................] - ETA: 21s - loss: 0.4188 - acc: 0.8676
 22/156 [===>..........................] - ETA: 20s - loss: 0.4178 - acc: 0.8665
 23/156 [===>..........................] - ETA: 20s - loss: 0.4195 - acc: 0.8668
 24/156 [===>..........................] - ETA: 20s - loss: 0.4182 - acc: 0.8672
 25/156 [===>..........................] - ETA: 20s - loss: 0.4361 - acc: 0.8612
 26/156 [====>.........................] - ETA: 20s - loss: 0.4398 - acc: 0.8606
 27/156 [====>.........................] - ETA: 20s - loss: 0.4397 - acc: 0.8611
 28/156 [====>.........................] - ETA: 19s - loss: 0.4293 - acc: 0.8638
 29/156 [====>.........................] - ETA: 19s - loss: 0.4328 - acc: 0.8610
 30/156 [====>.........................] - ETA: 19s - loss: 0.4359 - acc: 0.8615
 31/156 [====>.........................] - ETA: 19s - loss: 0.4271 - acc: 0.8649
 32/156 [=====>........................] - ETA: 19s - loss: 0.4358 - acc: 0.8652
 33/156 [=====>........................] - ETA: 19s - loss: 0.4328 - acc: 0.8655
 34/156 [=====>........................] - ETA: 18s - loss: 0.4350 - acc: 0.8649
 35/156 [=====>........................] - ETA: 18s - loss: 0.4570 - acc: 0.8580
 36/156 [=====>........................] - ETA: 18s - loss: 0.4561 - acc: 0.8576
 37/156 [======>.......................] - ETA: 18s - loss: 0.4519 - acc: 0.8590
 38/156 [======>.......................] - ETA: 18s - loss: 0.4455 - acc: 0.8610
 39/156 [======>.......................] - ETA: 18s - loss: 0.4548 - acc: 0.8590
 40/156 [======>.......................] - ETA: 17s - loss: 0.4550 - acc: 0.8602
 41/156 [======>.......................] - ETA: 17s - loss: 0.4554 - acc: 0.8598
 42/156 [=======>......................] - ETA: 17s - loss: 0.4469 - acc: 0.8631
 43/156 [=======>......................] - ETA: 17s - loss: 0.4487 - acc: 0.8648
 44/156 [=======>......................] - ETA: 17s - loss: 0.4461 - acc: 0.8658
 45/156 [=======>......................] - ETA: 17s - loss: 0.4512 - acc: 0.8646
 46/156 [=======>......................] - ETA: 16s - loss: 0.4565 - acc: 0.8628
 47/156 [========>.....................] - ETA: 16s - loss: 0.4588 - acc: 0.8610
 48/156 [========>.....................] - ETA: 16s - loss: 0.4570 - acc: 0.8613
 49/156 [========>.....................] - ETA: 16s - loss: 0.4574 - acc: 0.8603
 50/156 [========>.....................] - ETA: 16s - loss: 0.4524 - acc: 0.8619
 51/156 [========>.....................] - ETA: 16s - loss: 0.4472 - acc: 0.8634
 52/156 [=========>....................] - ETA: 16s - loss: 0.4471 - acc: 0.8636
 53/156 [=========>....................] - ETA: 15s - loss: 0.4525 - acc: 0.8614
 54/156 [=========>....................] - ETA: 15s - loss: 0.4584 - acc: 0.8594
 55/156 [=========>....................] - ETA: 15s - loss: 0.4600 - acc: 0.8585
 56/156 [=========>....................] - ETA: 15s - loss: 0.4575 - acc: 0.8599
 57/156 [=========>....................] - ETA: 15s - loss: 0.4617 - acc: 0.8586
 58/156 [==========>...................] - ETA: 15s - loss: 0.4600 - acc: 0.8594
 59/156 [==========>...................] - ETA: 14s - loss: 0.4607 - acc: 0.8581
 60/156 [==========>...................] - ETA: 14s - loss: 0.4653 - acc: 0.8562
 61/156 [==========>...................] - ETA: 14s - loss: 0.4636 - acc: 0.8555
 62/156 [==========>...................] - ETA: 14s - loss: 0.4678 - acc: 0.8558
 63/156 [===========>..................] - ETA: 14s - loss: 0.4752 - acc: 0.8547
 64/156 [===========>..................] - ETA: 14s - loss: 0.4713 - acc: 0.8555
 65/156 [===========>..................] - ETA: 14s - loss: 0.4787 - acc: 0.8529
 66/156 [===========>..................] - ETA: 13s - loss: 0.4789 - acc: 0.8532
 67/156 [===========>..................] - ETA: 13s - loss: 0.4848 - acc: 0.8521
 68/156 [============>.................] - ETA: 13s - loss: 0.4825 - acc: 0.8525
 69/156 [============>.................] - ETA: 13s - loss: 0.4858 - acc: 0.8514
 70/156 [============>.................] - ETA: 13s - loss: 0.4820 - acc: 0.8522
 71/156 [============>.................] - ETA: 13s - loss: 0.4834 - acc: 0.8526
 72/156 [============>.................] - ETA: 13s - loss: 0.4836 - acc: 0.8529
 73/156 [=============>................] - ETA: 12s - loss: 0.4834 - acc: 0.8527
 74/156 [=============>................] - ETA: 12s - loss: 0.4822 - acc: 0.8530
 75/156 [=============>................] - ETA: 12s - loss: 0.4832 - acc: 0.8529
 76/156 [=============>................] - ETA: 12s - loss: 0.4833 - acc: 0.8536
 77/156 [=============>................] - ETA: 12s - loss: 0.4808 - acc: 0.8547
 78/156 [==============>...............] - ETA: 12s - loss: 0.4773 - acc: 0.8550
 79/156 [==============>...............] - ETA: 11s - loss: 0.4749 - acc: 0.8556
 80/156 [==============>...............] - ETA: 11s - loss: 0.4727 - acc: 0.8559
 81/156 [==============>...............] - ETA: 11s - loss: 0.4766 - acc: 0.8553
 82/156 [==============>...............] - ETA: 11s - loss: 0.4763 - acc: 0.8559
 83/156 [==============>...............] - ETA: 11s - loss: 0.4744 - acc: 0.8566
 84/156 [===============>..............] - ETA: 11s - loss: 0.4745 - acc: 0.8568
 85/156 [===============>..............] - ETA: 11s - loss: 0.4705 - acc: 0.8577
 86/156 [===============>..............] - ETA: 10s - loss: 0.4708 - acc: 0.8576
 87/156 [===============>..............] - ETA: 10s - loss: 0.4740 - acc: 0.8567
 88/156 [===============>..............] - ETA: 10s - loss: 0.4747 - acc: 0.8569
 89/156 [================>.............] - ETA: 10s - loss: 0.4755 - acc: 0.8567
 90/156 [================>.............] - ETA: 10s - loss: 0.4778 - acc: 0.8562
 91/156 [================>.............] - ETA: 10s - loss: 0.4792 - acc: 0.8558
 92/156 [================>.............] - ETA: 10s - loss: 0.4792 - acc: 0.8553
 93/156 [================>.............] - ETA: 9s - loss: 0.4780 - acc: 0.8552 
 94/156 [=================>............] - ETA: 9s - loss: 0.4747 - acc: 0.8564
 95/156 [=================>............] - ETA: 9s - loss: 0.4765 - acc: 0.8559
 96/156 [=================>............] - ETA: 9s - loss: 0.4781 - acc: 0.8551
 97/156 [=================>............] - ETA: 9s - loss: 0.4771 - acc: 0.8550
 98/156 [=================>............] - ETA: 9s - loss: 0.4783 - acc: 0.8543
 99/156 [==================>...........] - ETA: 8s - loss: 0.4782 - acc: 0.8545
100/156 [==================>...........] - ETA: 8s - loss: 0.4806 - acc: 0.8531
101/156 [==================>...........] - ETA: 8s - loss: 0.4812 - acc: 0.8527
102/156 [==================>...........] - ETA: 8s - loss: 0.4781 - acc: 0.8536
103/156 [==================>...........] - ETA: 8s - loss: 0.4782 - acc: 0.8535
104/156 [===================>..........] - ETA: 8s - loss: 0.4781 - acc: 0.8531
105/156 [===================>..........] - ETA: 8s - loss: 0.4791 - acc: 0.8521
106/156 [===================>..........] - ETA: 7s - loss: 0.4784 - acc: 0.8523
107/156 [===================>..........] - ETA: 7s - loss: 0.4764 - acc: 0.8531
108/156 [===================>..........] - ETA: 7s - loss: 0.4775 - acc: 0.8533
109/156 [===================>..........] - ETA: 7s - loss: 0.4774 - acc: 0.8535
110/156 [====================>.........] - ETA: 7s - loss: 0.4789 - acc: 0.8523
111/156 [====================>.........] - ETA: 7s - loss: 0.4784 - acc: 0.8528
112/156 [====================>.........] - ETA: 6s - loss: 0.4785 - acc: 0.8530
113/156 [====================>.........] - ETA: 6s - loss: 0.4783 - acc: 0.8526
114/156 [====================>.........] - ETA: 6s - loss: 0.4797 - acc: 0.8520
115/156 [=====================>........] - ETA: 6s - loss: 0.4786 - acc: 0.8522
116/156 [=====================>........] - ETA: 6s - loss: 0.4775 - acc: 0.8526
117/156 [=====================>........] - ETA: 6s - loss: 0.4756 - acc: 0.8528
118/156 [=====================>........] - ETA: 5s - loss: 0.4754 - acc: 0.8535
119/156 [=====================>........] - ETA: 5s - loss: 0.4757 - acc: 0.8535
120/156 [======================>.......] - ETA: 5s - loss: 0.4781 - acc: 0.8534
121/156 [======================>.......] - ETA: 5s - loss: 0.4782 - acc: 0.8533
122/156 [======================>.......] - ETA: 5s - loss: 0.4803 - acc: 0.8522
123/156 [======================>.......] - ETA: 5s - loss: 0.4784 - acc: 0.8524
124/156 [======================>.......] - ETA: 5s - loss: 0.4782 - acc: 0.8523
125/156 [=======================>......] - ETA: 4s - loss: 0.4788 - acc: 0.8528
126/156 [=======================>......] - ETA: 4s - loss: 0.4793 - acc: 0.8532
127/156 [=======================>......] - ETA: 4s - loss: 0.4786 - acc: 0.8531
128/156 [=======================>......] - ETA: 4s - loss: 0.4786 - acc: 0.8535
129/156 [=======================>......] - ETA: 4s - loss: 0.4778 - acc: 0.8537
130/156 [========================>.....] - ETA: 4s - loss: 0.4775 - acc: 0.8543
131/156 [========================>.....] - ETA: 3s - loss: 0.4808 - acc: 0.8540
132/156 [========================>.....] - ETA: 3s - loss: 0.4813 - acc: 0.8542
133/156 [========================>.....] - ETA: 3s - loss: 0.4830 - acc: 0.8541
134/156 [========================>.....] - ETA: 3s - loss: 0.4813 - acc: 0.8547
135/156 [========================>.....] - ETA: 3s - loss: 0.4803 - acc: 0.8551
136/156 [=========================>....] - ETA: 3s - loss: 0.4794 - acc: 0.8552
137/156 [=========================>....] - ETA: 3s - loss: 0.4787 - acc: 0.8556
138/156 [=========================>....] - ETA: 2s - loss: 0.4780 - acc: 0.8558
139/156 [=========================>....] - ETA: 2s - loss: 0.4786 - acc: 0.8550
140/156 [=========================>....] - ETA: 2s - loss: 0.4774 - acc: 0.8554
141/156 [==========================>...] - ETA: 2s - loss: 0.4766 - acc: 0.8557
142/156 [==========================>...] - ETA: 2s - loss: 0.4775 - acc: 0.8559
143/156 [==========================>...] - ETA: 2s - loss: 0.4763 - acc: 0.8558
144/156 [==========================>...] - ETA: 1s - loss: 0.4750 - acc: 0.8559
145/156 [==========================>...] - ETA: 1s - loss: 0.4761 - acc: 0.8550
146/156 [===========================>..] - ETA: 1s - loss: 0.4763 - acc: 0.8547
147/156 [===========================>..] - ETA: 1s - loss: 0.4757 - acc: 0.8548
148/156 [===========================>..] - ETA: 1s - loss: 0.4749 - acc: 0.8549
149/156 [===========================>..] - ETA: 1s - loss: 0.4754 - acc: 0.8549
150/156 [===========================>..] - ETA: 0s - loss: 0.4745 - acc: 0.8548
151/156 [============================>.] - ETA: 0s - loss: 0.4745 - acc: 0.8545
152/156 [============================>.] - ETA: 0s - loss: 0.4732 - acc: 0.8549
153/156 [============================>.] - ETA: 0s - loss: 0.4739 - acc: 0.8548
154/156 [============================>.] - ETA: 0s - loss: 0.4727 - acc: 0.8551
155/156 [============================>.] - ETA: 0s - loss: 0.4718 - acc: 0.8554
156/156 [==============================] - 39s 252ms/step - loss: 0.4712 - acc: 0.8554 - val_loss: 0.5241 - val_acc: 0.8397
Epoch 18/200

  1/156 [..............................] - ETA: 25s - loss: 0.2694 - acc: 0.9062
  2/156 [..............................] - ETA: 25s - loss: 0.4011 - acc: 0.8906
  3/156 [..............................] - ETA: 24s - loss: 0.4509 - acc: 0.8646
  4/156 [..............................] - ETA: 24s - loss: 0.3997 - acc: 0.8828
  5/156 [..............................] - ETA: 24s - loss: 0.4227 - acc: 0.8688
  6/156 [>.............................] - ETA: 23s - loss: 0.4118 - acc: 0.8698
  7/156 [>.............................] - ETA: 23s - loss: 0.4488 - acc: 0.8571
  8/156 [>.............................] - ETA: 23s - loss: 0.4645 - acc: 0.8594
  9/156 [>.............................] - ETA: 23s - loss: 0.4747 - acc: 0.8542
 10/156 [>.............................] - ETA: 22s - loss: 0.4724 - acc: 0.8531
 11/156 [=>............................] - ETA: 22s - loss: 0.4774 - acc: 0.8494
 12/156 [=>............................] - ETA: 22s - loss: 0.4550 - acc: 0.8542
 13/156 [=>............................] - ETA: 22s - loss: 0.5080 - acc: 0.8413
 14/156 [=>............................] - ETA: 22s - loss: 0.5244 - acc: 0.8393
 15/156 [=>............................] - ETA: 21s - loss: 0.5235 - acc: 0.8396
 16/156 [==>...........................] - ETA: 21s - loss: 0.5243 - acc: 0.8418
 17/156 [==>...........................] - ETA: 21s - loss: 0.5016 - acc: 0.8474
 18/156 [==>...........................] - ETA: 21s - loss: 0.4982 - acc: 0.8472
 19/156 [==>...........................] - ETA: 21s - loss: 0.5036 - acc: 0.8487
 20/156 [==>...........................] - ETA: 21s - loss: 0.5105 - acc: 0.8484
 21/156 [===>..........................] - ETA: 20s - loss: 0.5112 - acc: 0.8482
 22/156 [===>..........................] - ETA: 20s - loss: 0.4920 - acc: 0.8537
 23/156 [===>..........................] - ETA: 20s - loss: 0.5070 - acc: 0.8478
 24/156 [===>..........................] - ETA: 20s - loss: 0.4973 - acc: 0.8490
 25/156 [===>..........................] - ETA: 20s - loss: 0.5011 - acc: 0.8475
 26/156 [====>.........................] - ETA: 20s - loss: 0.4907 - acc: 0.8486
 27/156 [====>.........................] - ETA: 19s - loss: 0.4880 - acc: 0.8507
 28/156 [====>.........................] - ETA: 19s - loss: 0.4839 - acc: 0.8504
 29/156 [====>.........................] - ETA: 19s - loss: 0.4822 - acc: 0.8481
 30/156 [====>.........................] - ETA: 19s - loss: 0.4838 - acc: 0.8469
 31/156 [====>.........................] - ETA: 19s - loss: 0.4722 - acc: 0.8518
 32/156 [=====>........................] - ETA: 19s - loss: 0.4714 - acc: 0.8535
 33/156 [=====>........................] - ETA: 18s - loss: 0.4635 - acc: 0.8561
 34/156 [=====>........................] - ETA: 18s - loss: 0.4602 - acc: 0.8575
 35/156 [=====>........................] - ETA: 18s - loss: 0.4566 - acc: 0.8562
 36/156 [=====>........................] - ETA: 18s - loss: 0.4639 - acc: 0.8542
 37/156 [======>.......................] - ETA: 18s - loss: 0.4614 - acc: 0.8539
 38/156 [======>.......................] - ETA: 18s - loss: 0.4564 - acc: 0.8553
 39/156 [======>.......................] - ETA: 18s - loss: 0.4516 - acc: 0.8558
 40/156 [======>.......................] - ETA: 17s - loss: 0.4547 - acc: 0.8555
 41/156 [======>.......................] - ETA: 17s - loss: 0.4540 - acc: 0.8552
 42/156 [=======>......................] - ETA: 17s - loss: 0.4528 - acc: 0.8564
 43/156 [=======>......................] - ETA: 17s - loss: 0.4536 - acc: 0.8547
 44/156 [=======>......................] - ETA: 17s - loss: 0.4526 - acc: 0.8544
 45/156 [=======>......................] - ETA: 17s - loss: 0.4469 - acc: 0.8562
 46/156 [=======>......................] - ETA: 16s - loss: 0.4522 - acc: 0.8567
 47/156 [========>.....................] - ETA: 16s - loss: 0.4549 - acc: 0.8557
 48/156 [========>.....................] - ETA: 16s - loss: 0.4675 - acc: 0.8535
 49/156 [========>.....................] - ETA: 16s - loss: 0.4731 - acc: 0.8540
 50/156 [========>.....................] - ETA: 16s - loss: 0.4706 - acc: 0.8556
 51/156 [========>.....................] - ETA: 16s - loss: 0.4685 - acc: 0.8560
 52/156 [=========>....................] - ETA: 15s - loss: 0.4686 - acc: 0.8552
 53/156 [=========>....................] - ETA: 15s - loss: 0.4627 - acc: 0.8573
 54/156 [=========>....................] - ETA: 15s - loss: 0.4648 - acc: 0.8571
 55/156 [=========>....................] - ETA: 15s - loss: 0.4620 - acc: 0.8585
 56/156 [=========>....................] - ETA: 15s - loss: 0.4644 - acc: 0.8571
 57/156 [=========>....................] - ETA: 15s - loss: 0.4636 - acc: 0.8575
 58/156 [==========>...................] - ETA: 15s - loss: 0.4592 - acc: 0.8588
 59/156 [==========>...................] - ETA: 14s - loss: 0.4594 - acc: 0.8586
 60/156 [==========>...................] - ETA: 14s - loss: 0.4553 - acc: 0.8599
 61/156 [==========>...................] - ETA: 14s - loss: 0.4567 - acc: 0.8596
 62/156 [==========>...................] - ETA: 14s - loss: 0.4571 - acc: 0.8594
 63/156 [===========>..................] - ETA: 14s - loss: 0.4576 - acc: 0.8581
 64/156 [===========>..................] - ETA: 14s - loss: 0.4561 - acc: 0.8604
 65/156 [===========>..................] - ETA: 13s - loss: 0.4524 - acc: 0.8615
 66/156 [===========>..................] - ETA: 13s - loss: 0.4498 - acc: 0.8613
 67/156 [===========>..................] - ETA: 13s - loss: 0.4505 - acc: 0.8610
 68/156 [============>.................] - ETA: 13s - loss: 0.4488 - acc: 0.8617
 69/156 [============>.................] - ETA: 13s - loss: 0.4467 - acc: 0.8628
 70/156 [============>.................] - ETA: 13s - loss: 0.4434 - acc: 0.8638
 71/156 [============>.................] - ETA: 13s - loss: 0.4396 - acc: 0.8644
 72/156 [============>.................] - ETA: 12s - loss: 0.4353 - acc: 0.8659
 73/156 [=============>................] - ETA: 12s - loss: 0.4313 - acc: 0.8673
 74/156 [=============>................] - ETA: 12s - loss: 0.4320 - acc: 0.8666
 75/156 [=============>................] - ETA: 12s - loss: 0.4299 - acc: 0.8671
 76/156 [=============>................] - ETA: 12s - loss: 0.4297 - acc: 0.8672
 77/156 [=============>................] - ETA: 12s - loss: 0.4287 - acc: 0.8673
 78/156 [==============>...............] - ETA: 12s - loss: 0.4273 - acc: 0.8678
 79/156 [==============>...............] - ETA: 11s - loss: 0.4286 - acc: 0.8667
 80/156 [==============>...............] - ETA: 11s - loss: 0.4271 - acc: 0.8668
 81/156 [==============>...............] - ETA: 11s - loss: 0.4275 - acc: 0.8654
 82/156 [==============>...............] - ETA: 11s - loss: 0.4252 - acc: 0.8659
 83/156 [==============>...............] - ETA: 11s - loss: 0.4233 - acc: 0.8663
 84/156 [===============>..............] - ETA: 11s - loss: 0.4220 - acc: 0.8668
 85/156 [===============>..............] - ETA: 10s - loss: 0.4211 - acc: 0.8673
 86/156 [===============>..............] - ETA: 10s - loss: 0.4191 - acc: 0.8681
 87/156 [===============>..............] - ETA: 10s - loss: 0.4178 - acc: 0.8682
 88/156 [===============>..............] - ETA: 10s - loss: 0.4165 - acc: 0.8683
 89/156 [================>.............] - ETA: 10s - loss: 0.4144 - acc: 0.8687
 90/156 [================>.............] - ETA: 10s - loss: 0.4113 - acc: 0.8701
 91/156 [================>.............] - ETA: 10s - loss: 0.4082 - acc: 0.8709
 92/156 [================>.............] - ETA: 9s - loss: 0.4075 - acc: 0.8709 
 93/156 [================>.............] - ETA: 9s - loss: 0.4055 - acc: 0.8713
 94/156 [=================>............] - ETA: 9s - loss: 0.4028 - acc: 0.8717
 95/156 [=================>............] - ETA: 9s - loss: 0.4009 - acc: 0.8727
 96/156 [=================>............] - ETA: 9s - loss: 0.4036 - acc: 0.8717
 97/156 [=================>............] - ETA: 9s - loss: 0.4010 - acc: 0.8721
 98/156 [=================>............] - ETA: 9s - loss: 0.3984 - acc: 0.8731
 99/156 [==================>...........] - ETA: 8s - loss: 0.3972 - acc: 0.8734
100/156 [==================>...........] - ETA: 8s - loss: 0.3967 - acc: 0.8738
101/156 [==================>...........] - ETA: 8s - loss: 0.3943 - acc: 0.8744
102/156 [==================>...........] - ETA: 8s - loss: 0.3956 - acc: 0.8741
103/156 [==================>...........] - ETA: 8s - loss: 0.3957 - acc: 0.8747
104/156 [===================>..........] - ETA: 8s - loss: 0.3937 - acc: 0.8750
105/156 [===================>..........] - ETA: 7s - loss: 0.3910 - acc: 0.8759
106/156 [===================>..........] - ETA: 7s - loss: 0.3899 - acc: 0.8759
107/156 [===================>..........] - ETA: 7s - loss: 0.3909 - acc: 0.8753
108/156 [===================>..........] - ETA: 7s - loss: 0.3907 - acc: 0.8756
109/156 [===================>..........] - ETA: 7s - loss: 0.3906 - acc: 0.8753
110/156 [====================>.........] - ETA: 7s - loss: 0.3881 - acc: 0.8764
111/156 [====================>.........] - ETA: 7s - loss: 0.3860 - acc: 0.8773
112/156 [====================>.........] - ETA: 6s - loss: 0.3863 - acc: 0.8767
113/156 [====================>.........] - ETA: 6s - loss: 0.3848 - acc: 0.8769
114/156 [====================>.........] - ETA: 6s - loss: 0.3829 - acc: 0.8777
115/156 [=====================>........] - ETA: 6s - loss: 0.3811 - acc: 0.8783
116/156 [=====================>........] - ETA: 6s - loss: 0.3805 - acc: 0.8780
117/156 [=====================>........] - ETA: 6s - loss: 0.3783 - acc: 0.8785
118/156 [=====================>........] - ETA: 5s - loss: 0.3773 - acc: 0.8787
119/156 [=====================>........] - ETA: 5s - loss: 0.3768 - acc: 0.8787
120/156 [======================>.......] - ETA: 5s - loss: 0.3746 - acc: 0.8794
121/156 [======================>.......] - ETA: 5s - loss: 0.3727 - acc: 0.8799
122/156 [======================>.......] - ETA: 5s - loss: 0.3744 - acc: 0.8796
123/156 [======================>.......] - ETA: 5s - loss: 0.3740 - acc: 0.8798
124/156 [======================>.......] - ETA: 5s - loss: 0.3723 - acc: 0.8800
125/156 [=======================>......] - ETA: 4s - loss: 0.3711 - acc: 0.8805
126/156 [=======================>......] - ETA: 4s - loss: 0.3700 - acc: 0.8810
127/156 [=======================>......] - ETA: 4s - loss: 0.3682 - acc: 0.8814
128/156 [=======================>......] - ETA: 4s - loss: 0.3680 - acc: 0.8811
129/156 [=======================>......] - ETA: 4s - loss: 0.3664 - acc: 0.8813
130/156 [========================>.....] - ETA: 4s - loss: 0.3658 - acc: 0.8817
131/156 [========================>.....] - ETA: 3s - loss: 0.3640 - acc: 0.8822
132/156 [========================>.....] - ETA: 3s - loss: 0.3638 - acc: 0.8821
133/156 [========================>.....] - ETA: 3s - loss: 0.3628 - acc: 0.8823
134/156 [========================>.....] - ETA: 3s - loss: 0.3626 - acc: 0.8820
135/156 [========================>.....] - ETA: 3s - loss: 0.3617 - acc: 0.8822
136/156 [=========================>....] - ETA: 3s - loss: 0.3612 - acc: 0.8819
137/156 [=========================>....] - ETA: 2s - loss: 0.3604 - acc: 0.8821
138/156 [=========================>....] - ETA: 2s - loss: 0.3606 - acc: 0.8820
139/156 [=========================>....] - ETA: 2s - loss: 0.3599 - acc: 0.8822
140/156 [=========================>....] - ETA: 2s - loss: 0.3576 - acc: 0.8830
141/156 [==========================>...] - ETA: 2s - loss: 0.3573 - acc: 0.8832
142/156 [==========================>...] - ETA: 2s - loss: 0.3577 - acc: 0.8829
143/156 [==========================>...] - ETA: 2s - loss: 0.3578 - acc: 0.8829
144/156 [==========================>...] - ETA: 1s - loss: 0.3572 - acc: 0.8832
145/156 [==========================>...] - ETA: 1s - loss: 0.3570 - acc: 0.8836
146/156 [===========================>..] - ETA: 1s - loss: 0.3558 - acc: 0.8842
147/156 [===========================>..] - ETA: 1s - loss: 0.3539 - acc: 0.8848
148/156 [===========================>..] - ETA: 1s - loss: 0.3528 - acc: 0.8851
149/156 [===========================>..] - ETA: 1s - loss: 0.3517 - acc: 0.8855
150/156 [===========================>..] - ETA: 0s - loss: 0.3500 - acc: 0.8860
151/156 [============================>.] - ETA: 0s - loss: 0.3492 - acc: 0.8864
152/156 [============================>.] - ETA: 0s - loss: 0.3498 - acc: 0.8865
153/156 [============================>.] - ETA: 0s - loss: 0.3512 - acc: 0.8862
154/156 [============================>.] - ETA: 0s - loss: 0.3521 - acc: 0.8862
155/156 [============================>.] - ETA: 0s - loss: 0.3522 - acc: 0.8863
156/156 [==============================] - 39s 251ms/step - loss: 0.3508 - acc: 0.8868 - val_loss: 0.5120 - val_acc: 0.8492
Epoch 19/200

  1/156 [..............................] - ETA: 26s - loss: 0.3066 - acc: 0.9062
  2/156 [..............................] - ETA: 24s - loss: 0.4268 - acc: 0.8750
  3/156 [..............................] - ETA: 24s - loss: 0.4274 - acc: 0.8646
  4/156 [..............................] - ETA: 24s - loss: 0.4096 - acc: 0.8750
  5/156 [..............................] - ETA: 24s - loss: 0.3775 - acc: 0.8875
  6/156 [>.............................] - ETA: 23s - loss: 0.3898 - acc: 0.8906
  7/156 [>.............................] - ETA: 23s - loss: 0.3678 - acc: 0.8973
  8/156 [>.............................] - ETA: 23s - loss: 0.3588 - acc: 0.8984
  9/156 [>.............................] - ETA: 23s - loss: 0.3740 - acc: 0.8924
 10/156 [>.............................] - ETA: 23s - loss: 0.3818 - acc: 0.8844
 11/156 [=>............................] - ETA: 22s - loss: 0.3651 - acc: 0.8892
 12/156 [=>............................] - ETA: 22s - loss: 0.3553 - acc: 0.8932
 13/156 [=>............................] - ETA: 22s - loss: 0.3709 - acc: 0.8846
 14/156 [=>............................] - ETA: 22s - loss: 0.3816 - acc: 0.8795
 15/156 [=>............................] - ETA: 21s - loss: 0.3606 - acc: 0.8875
 16/156 [==>...........................] - ETA: 21s - loss: 0.3443 - acc: 0.8926
 17/156 [==>...........................] - ETA: 21s - loss: 0.3322 - acc: 0.8971
 18/156 [==>...........................] - ETA: 21s - loss: 0.3384 - acc: 0.8958
 19/156 [==>...........................] - ETA: 21s - loss: 0.3250 - acc: 0.9013
 20/156 [==>...........................] - ETA: 20s - loss: 0.3286 - acc: 0.8938
 21/156 [===>..........................] - ETA: 20s - loss: 0.3333 - acc: 0.8929
 22/156 [===>..........................] - ETA: 20s - loss: 0.3439 - acc: 0.8920
 23/156 [===>..........................] - ETA: 20s - loss: 0.3458 - acc: 0.8927
 24/156 [===>..........................] - ETA: 20s - loss: 0.3354 - acc: 0.8958
 25/156 [===>..........................] - ETA: 20s - loss: 0.3305 - acc: 0.8950
 26/156 [====>.........................] - ETA: 19s - loss: 0.3278 - acc: 0.8966
 27/156 [====>.........................] - ETA: 19s - loss: 0.3185 - acc: 0.9005
 28/156 [====>.........................] - ETA: 19s - loss: 0.3238 - acc: 0.8996
 29/156 [====>.........................] - ETA: 19s - loss: 0.3177 - acc: 0.9009
 30/156 [====>.........................] - ETA: 19s - loss: 0.3161 - acc: 0.9021
 31/156 [====>.........................] - ETA: 19s - loss: 0.3139 - acc: 0.9012
 32/156 [=====>........................] - ETA: 18s - loss: 0.3108 - acc: 0.9033
 33/156 [=====>........................] - ETA: 18s - loss: 0.3111 - acc: 0.9034
 34/156 [=====>........................] - ETA: 18s - loss: 0.3054 - acc: 0.9044
 35/156 [=====>........................] - ETA: 18s - loss: 0.2999 - acc: 0.9054
 36/156 [=====>........................] - ETA: 18s - loss: 0.2925 - acc: 0.9080
 37/156 [======>.......................] - ETA: 18s - loss: 0.2900 - acc: 0.9088
 38/156 [======>.......................] - ETA: 18s - loss: 0.2906 - acc: 0.9087
 39/156 [======>.......................] - ETA: 17s - loss: 0.2897 - acc: 0.9079
 40/156 [======>.......................] - ETA: 17s - loss: 0.2910 - acc: 0.9070
 41/156 [======>.......................] - ETA: 17s - loss: 0.2894 - acc: 0.9070
 42/156 [=======>......................] - ETA: 17s - loss: 0.2876 - acc: 0.9070
 43/156 [=======>......................] - ETA: 17s - loss: 0.2886 - acc: 0.9055
 44/156 [=======>......................] - ETA: 17s - loss: 0.2947 - acc: 0.9034
 45/156 [=======>......................] - ETA: 16s - loss: 0.2896 - acc: 0.9049
 46/156 [=======>......................] - ETA: 16s - loss: 0.2849 - acc: 0.9062
 47/156 [========>.....................] - ETA: 16s - loss: 0.2840 - acc: 0.9056
 48/156 [========>.....................] - ETA: 16s - loss: 0.2816 - acc: 0.9069
 49/156 [========>.....................] - ETA: 16s - loss: 0.2797 - acc: 0.9082
 50/156 [========>.....................] - ETA: 16s - loss: 0.2803 - acc: 0.9094
 51/156 [========>.....................] - ETA: 16s - loss: 0.2787 - acc: 0.9093
 52/156 [=========>....................] - ETA: 15s - loss: 0.2767 - acc: 0.9099
 53/156 [=========>....................] - ETA: 15s - loss: 0.2763 - acc: 0.9104
 54/156 [=========>....................] - ETA: 15s - loss: 0.2714 - acc: 0.9120
 55/156 [=========>....................] - ETA: 15s - loss: 0.2740 - acc: 0.9119
 56/156 [=========>....................] - ETA: 15s - loss: 0.2712 - acc: 0.9129
 57/156 [=========>....................] - ETA: 15s - loss: 0.2731 - acc: 0.9123
 58/156 [==========>...................] - ETA: 14s - loss: 0.2738 - acc: 0.9122
 59/156 [==========>...................] - ETA: 14s - loss: 0.2708 - acc: 0.9131
 60/156 [==========>...................] - ETA: 14s - loss: 0.2753 - acc: 0.9120
 61/156 [==========>...................] - ETA: 14s - loss: 0.2766 - acc: 0.9109
 62/156 [==========>...................] - ETA: 14s - loss: 0.2738 - acc: 0.9118
 63/156 [===========>..................] - ETA: 14s - loss: 0.2745 - acc: 0.9112
 64/156 [===========>..................] - ETA: 14s - loss: 0.2743 - acc: 0.9111
 65/156 [===========>..................] - ETA: 13s - loss: 0.2739 - acc: 0.9111
 66/156 [===========>..................] - ETA: 13s - loss: 0.2742 - acc: 0.9110
 67/156 [===========>..................] - ETA: 13s - loss: 0.2760 - acc: 0.9104
 68/156 [============>.................] - ETA: 13s - loss: 0.2746 - acc: 0.9108
 69/156 [============>.................] - ETA: 13s - loss: 0.2736 - acc: 0.9112
 70/156 [============>.................] - ETA: 13s - loss: 0.2718 - acc: 0.9121
 71/156 [============>.................] - ETA: 13s - loss: 0.2734 - acc: 0.9120
 72/156 [============>.................] - ETA: 12s - loss: 0.2731 - acc: 0.9123
 73/156 [=============>................] - ETA: 12s - loss: 0.2727 - acc: 0.9127
 74/156 [=============>................] - ETA: 12s - loss: 0.2699 - acc: 0.9139
 75/156 [=============>................] - ETA: 12s - loss: 0.2671 - acc: 0.9146
 76/156 [=============>................] - ETA: 12s - loss: 0.2647 - acc: 0.9157
 77/156 [=============>................] - ETA: 12s - loss: 0.2640 - acc: 0.9156
 78/156 [==============>...............] - ETA: 12s - loss: 0.2654 - acc: 0.9151
 79/156 [==============>...............] - ETA: 11s - loss: 0.2634 - acc: 0.9161
 80/156 [==============>...............] - ETA: 11s - loss: 0.2616 - acc: 0.9168
 81/156 [==============>...............] - ETA: 11s - loss: 0.2598 - acc: 0.9174
 82/156 [==============>...............] - ETA: 11s - loss: 0.2601 - acc: 0.9181
 83/156 [==============>...............] - ETA: 11s - loss: 0.2595 - acc: 0.9179
 84/156 [===============>..............] - ETA: 11s - loss: 0.2597 - acc: 0.9178
 85/156 [===============>..............] - ETA: 11s - loss: 0.2588 - acc: 0.9184
 86/156 [===============>..............] - ETA: 10s - loss: 0.2599 - acc: 0.9179
 87/156 [===============>..............] - ETA: 10s - loss: 0.2618 - acc: 0.9163
 88/156 [===============>..............] - ETA: 10s - loss: 0.2609 - acc: 0.9169
 89/156 [================>.............] - ETA: 10s - loss: 0.2610 - acc: 0.9171
 90/156 [================>.............] - ETA: 10s - loss: 0.2591 - acc: 0.9181
 91/156 [================>.............] - ETA: 10s - loss: 0.2571 - acc: 0.9190
 92/156 [================>.............] - ETA: 9s - loss: 0.2556 - acc: 0.9195 
 93/156 [================>.............] - ETA: 9s - loss: 0.2536 - acc: 0.9200
 94/156 [=================>............] - ETA: 9s - loss: 0.2524 - acc: 0.9205
 95/156 [=================>............] - ETA: 9s - loss: 0.2504 - acc: 0.9214
 96/156 [=================>............] - ETA: 9s - loss: 0.2495 - acc: 0.9219
 97/156 [=================>............] - ETA: 9s - loss: 0.2477 - acc: 0.9224
 98/156 [=================>............] - ETA: 9s - loss: 0.2468 - acc: 0.9225
 99/156 [==================>...........] - ETA: 8s - loss: 0.2464 - acc: 0.9227
100/156 [==================>...........] - ETA: 8s - loss: 0.2464 - acc: 0.9225
101/156 [==================>...........] - ETA: 8s - loss: 0.2489 - acc: 0.9220
102/156 [==================>...........] - ETA: 8s - loss: 0.2478 - acc: 0.9225
103/156 [==================>...........] - ETA: 8s - loss: 0.2530 - acc: 0.9214
104/156 [===================>..........] - ETA: 8s - loss: 0.2536 - acc: 0.9213
105/156 [===================>..........] - ETA: 7s - loss: 0.2531 - acc: 0.9214
106/156 [===================>..........] - ETA: 7s - loss: 0.2549 - acc: 0.9210
107/156 [===================>..........] - ETA: 7s - loss: 0.2552 - acc: 0.9211
108/156 [===================>..........] - ETA: 7s - loss: 0.2545 - acc: 0.9210
109/156 [===================>..........] - ETA: 7s - loss: 0.2557 - acc: 0.9209
110/156 [====================>.........] - ETA: 7s - loss: 0.2577 - acc: 0.9207
111/156 [====================>.........] - ETA: 7s - loss: 0.2580 - acc: 0.9203
112/156 [====================>.........] - ETA: 6s - loss: 0.2614 - acc: 0.9196
113/156 [====================>.........] - ETA: 6s - loss: 0.2617 - acc: 0.9195
114/156 [====================>.........] - ETA: 6s - loss: 0.2628 - acc: 0.9191
115/156 [=====================>........] - ETA: 6s - loss: 0.2621 - acc: 0.9193
116/156 [=====================>........] - ETA: 6s - loss: 0.2606 - acc: 0.9200
117/156 [=====================>........] - ETA: 6s - loss: 0.2608 - acc: 0.9199
118/156 [=====================>........] - ETA: 5s - loss: 0.2613 - acc: 0.9200
119/156 [=====================>........] - ETA: 5s - loss: 0.2605 - acc: 0.9202
120/156 [======================>.......] - ETA: 5s - loss: 0.2607 - acc: 0.9203
121/156 [======================>.......] - ETA: 5s - loss: 0.2609 - acc: 0.9202
122/156 [======================>.......] - ETA: 5s - loss: 0.2615 - acc: 0.9198
123/156 [======================>.......] - ETA: 5s - loss: 0.2615 - acc: 0.9197
124/156 [======================>.......] - ETA: 5s - loss: 0.2626 - acc: 0.9191
125/156 [=======================>......] - ETA: 4s - loss: 0.2610 - acc: 0.9197
126/156 [=======================>......] - ETA: 4s - loss: 0.2622 - acc: 0.9196
127/156 [=======================>......] - ETA: 4s - loss: 0.2607 - acc: 0.9203
128/156 [=======================>......] - ETA: 4s - loss: 0.2591 - acc: 0.9209
129/156 [=======================>......] - ETA: 4s - loss: 0.2591 - acc: 0.9205
130/156 [========================>.....] - ETA: 4s - loss: 0.2579 - acc: 0.9209
131/156 [========================>.....] - ETA: 3s - loss: 0.2575 - acc: 0.9206
132/156 [========================>.....] - ETA: 3s - loss: 0.2577 - acc: 0.9200
133/156 [========================>.....] - ETA: 3s - loss: 0.2571 - acc: 0.9201
134/156 [========================>.....] - ETA: 3s - loss: 0.2562 - acc: 0.9205
135/156 [========================>.....] - ETA: 3s - loss: 0.2552 - acc: 0.9208
136/156 [=========================>....] - ETA: 3s - loss: 0.2557 - acc: 0.9205
137/156 [=========================>....] - ETA: 2s - loss: 0.2544 - acc: 0.9211
138/156 [=========================>....] - ETA: 2s - loss: 0.2538 - acc: 0.9214
139/156 [=========================>....] - ETA: 2s - loss: 0.2535 - acc: 0.9215
140/156 [=========================>....] - ETA: 2s - loss: 0.2551 - acc: 0.9212
141/156 [==========================>...] - ETA: 2s - loss: 0.2546 - acc: 0.9211
142/156 [==========================>...] - ETA: 2s - loss: 0.2537 - acc: 0.9214
143/156 [==========================>...] - ETA: 2s - loss: 0.2534 - acc: 0.9213
144/156 [==========================>...] - ETA: 1s - loss: 0.2528 - acc: 0.9214
145/156 [==========================>...] - ETA: 1s - loss: 0.2528 - acc: 0.9213
146/156 [===========================>..] - ETA: 1s - loss: 0.2544 - acc: 0.9210
147/156 [===========================>..] - ETA: 1s - loss: 0.2552 - acc: 0.9209
148/156 [===========================>..] - ETA: 1s - loss: 0.2559 - acc: 0.9202
149/156 [===========================>..] - ETA: 1s - loss: 0.2570 - acc: 0.9197
150/156 [===========================>..] - ETA: 0s - loss: 0.2574 - acc: 0.9198
151/156 [============================>.] - ETA: 0s - loss: 0.2560 - acc: 0.9203
152/156 [============================>.] - ETA: 0s - loss: 0.2559 - acc: 0.9206
153/156 [============================>.] - ETA: 0s - loss: 0.2565 - acc: 0.9205
154/156 [============================>.] - ETA: 0s - loss: 0.2563 - acc: 0.9209
155/156 [============================>.] - ETA: 0s - loss: 0.2572 - acc: 0.9206
156/156 [==============================] - 39s 250ms/step - loss: 0.2569 - acc: 0.9207 - val_loss: 0.4314 - val_acc: 0.8698
Epoch 20/200

  1/156 [..............................] - ETA: 25s - loss: 0.0804 - acc: 1.0000
  2/156 [..............................] - ETA: 24s - loss: 0.1533 - acc: 0.9531
  3/156 [..............................] - ETA: 24s - loss: 0.1677 - acc: 0.9479
  4/156 [..............................] - ETA: 24s - loss: 0.1755 - acc: 0.9531
  5/156 [..............................] - ETA: 23s - loss: 0.1733 - acc: 0.9500
  6/156 [>.............................] - ETA: 23s - loss: 0.2266 - acc: 0.9323
  7/156 [>.............................] - ETA: 23s - loss: 0.2065 - acc: 0.9375
  8/156 [>.............................] - ETA: 23s - loss: 0.1987 - acc: 0.9375
  9/156 [>.............................] - ETA: 23s - loss: 0.1988 - acc: 0.9340
 10/156 [>.............................] - ETA: 22s - loss: 0.2243 - acc: 0.9281
 11/156 [=>............................] - ETA: 22s - loss: 0.2424 - acc: 0.9233
 12/156 [=>............................] - ETA: 22s - loss: 0.2366 - acc: 0.9193
 13/156 [=>............................] - ETA: 22s - loss: 0.2336 - acc: 0.9207
 14/156 [=>............................] - ETA: 22s - loss: 0.2490 - acc: 0.9152
 15/156 [=>............................] - ETA: 21s - loss: 0.2361 - acc: 0.9208
 16/156 [==>...........................] - ETA: 21s - loss: 0.2407 - acc: 0.9160
 17/156 [==>...........................] - ETA: 21s - loss: 0.2287 - acc: 0.9210
 18/156 [==>...........................] - ETA: 21s - loss: 0.2252 - acc: 0.9236
 19/156 [==>...........................] - ETA: 21s - loss: 0.2240 - acc: 0.9243
 20/156 [==>...........................] - ETA: 21s - loss: 0.2409 - acc: 0.9219
 21/156 [===>..........................] - ETA: 21s - loss: 0.2418 - acc: 0.9211
 22/156 [===>..........................] - ETA: 21s - loss: 0.2531 - acc: 0.9176
 23/156 [===>..........................] - ETA: 20s - loss: 0.2541 - acc: 0.9185
 24/156 [===>..........................] - ETA: 20s - loss: 0.2529 - acc: 0.9193
 25/156 [===>..........................] - ETA: 20s - loss: 0.2541 - acc: 0.9187
 26/156 [====>.........................] - ETA: 20s - loss: 0.2478 - acc: 0.9207
 27/156 [====>.........................] - ETA: 20s - loss: 0.2537 - acc: 0.9190
 28/156 [====>.........................] - ETA: 20s - loss: 0.2556 - acc: 0.9174
 29/156 [====>.........................] - ETA: 19s - loss: 0.2515 - acc: 0.9181
 30/156 [====>.........................] - ETA: 19s - loss: 0.2610 - acc: 0.9156
 31/156 [====>.........................] - ETA: 19s - loss: 0.2615 - acc: 0.9153
 32/156 [=====>........................] - ETA: 19s - loss: 0.2594 - acc: 0.9160
 33/156 [=====>........................] - ETA: 19s - loss: 0.2556 - acc: 0.9167
 34/156 [=====>........................] - ETA: 19s - loss: 0.2576 - acc: 0.9164
 35/156 [=====>........................] - ETA: 18s - loss: 0.2610 - acc: 0.9161
 36/156 [=====>........................] - ETA: 18s - loss: 0.2617 - acc: 0.9158
 37/156 [======>.......................] - ETA: 18s - loss: 0.2607 - acc: 0.9164
 38/156 [======>.......................] - ETA: 18s - loss: 0.2671 - acc: 0.9161
 39/156 [======>.......................] - ETA: 18s - loss: 0.2655 - acc: 0.9167
 40/156 [======>.......................] - ETA: 18s - loss: 0.2633 - acc: 0.9172
 41/156 [======>.......................] - ETA: 17s - loss: 0.2624 - acc: 0.9169
 42/156 [=======>......................] - ETA: 17s - loss: 0.2648 - acc: 0.9174
 43/156 [=======>......................] - ETA: 17s - loss: 0.2618 - acc: 0.9186
 44/156 [=======>......................] - ETA: 17s - loss: 0.2587 - acc: 0.9183
 45/156 [=======>......................] - ETA: 17s - loss: 0.2604 - acc: 0.9174
 46/156 [=======>......................] - ETA: 17s - loss: 0.2631 - acc: 0.9164
 47/156 [========>.....................] - ETA: 17s - loss: 0.2625 - acc: 0.9162
 48/156 [========>.....................] - ETA: 16s - loss: 0.2642 - acc: 0.9147
 49/156 [========>.....................] - ETA: 16s - loss: 0.2628 - acc: 0.9158
 50/156 [========>.....................] - ETA: 16s - loss: 0.2597 - acc: 0.9163
 51/156 [========>.....................] - ETA: 16s - loss: 0.2571 - acc: 0.9173
 52/156 [=========>....................] - ETA: 16s - loss: 0.2567 - acc: 0.9177
 53/156 [=========>....................] - ETA: 16s - loss: 0.2624 - acc: 0.9163
 54/156 [=========>....................] - ETA: 15s - loss: 0.2626 - acc: 0.9161
 55/156 [=========>....................] - ETA: 15s - loss: 0.2651 - acc: 0.9153
 56/156 [=========>....................] - ETA: 15s - loss: 0.2632 - acc: 0.9157
 57/156 [=========>....................] - ETA: 15s - loss: 0.2628 - acc: 0.9156
 58/156 [==========>...................] - ETA: 15s - loss: 0.2622 - acc: 0.9154
 59/156 [==========>...................] - ETA: 15s - loss: 0.2706 - acc: 0.9131
 60/156 [==========>...................] - ETA: 14s - loss: 0.2716 - acc: 0.9135
 61/156 [==========>...................] - ETA: 14s - loss: 0.2715 - acc: 0.9139
 62/156 [==========>...................] - ETA: 14s - loss: 0.2737 - acc: 0.9133
 63/156 [===========>..................] - ETA: 14s - loss: 0.2734 - acc: 0.9127
 64/156 [===========>..................] - ETA: 14s - loss: 0.2708 - acc: 0.9136
 65/156 [===========>..................] - ETA: 14s - loss: 0.2704 - acc: 0.9135
 66/156 [===========>..................] - ETA: 14s - loss: 0.2705 - acc: 0.9129
 67/156 [===========>..................] - ETA: 13s - loss: 0.2712 - acc: 0.9123
 68/156 [============>.................] - ETA: 13s - loss: 0.2695 - acc: 0.9127
 69/156 [============>.................] - ETA: 13s - loss: 0.2680 - acc: 0.9130
 70/156 [============>.................] - ETA: 13s - loss: 0.2686 - acc: 0.9125
 71/156 [============>.................] - ETA: 13s - loss: 0.2690 - acc: 0.9120
 72/156 [============>.................] - ETA: 13s - loss: 0.2699 - acc: 0.9115
 73/156 [=============>................] - ETA: 12s - loss: 0.2722 - acc: 0.9105
 74/156 [=============>................] - ETA: 12s - loss: 0.2696 - acc: 0.9113
 75/156 [=============>................] - ETA: 12s - loss: 0.2694 - acc: 0.9117
 76/156 [=============>................] - ETA: 12s - loss: 0.2692 - acc: 0.9124
 77/156 [=============>................] - ETA: 12s - loss: 0.2671 - acc: 0.9131
 78/156 [==============>...............] - ETA: 12s - loss: 0.2676 - acc: 0.9123
 79/156 [==============>...............] - ETA: 12s - loss: 0.2718 - acc: 0.9118
 80/156 [==============>...............] - ETA: 11s - loss: 0.2713 - acc: 0.9113
 81/156 [==============>...............] - ETA: 11s - loss: 0.2705 - acc: 0.9113
 82/156 [==============>...............] - ETA: 11s - loss: 0.2704 - acc: 0.9108
 83/156 [==============>...............] - ETA: 11s - loss: 0.2724 - acc: 0.9100
 84/156 [===============>..............] - ETA: 11s - loss: 0.2710 - acc: 0.9100
 85/156 [===============>..............] - ETA: 11s - loss: 0.2696 - acc: 0.9103
 86/156 [===============>..............] - ETA: 11s - loss: 0.2687 - acc: 0.9106
 87/156 [===============>..............] - ETA: 10s - loss: 0.2682 - acc: 0.9106
 88/156 [===============>..............] - ETA: 10s - loss: 0.2679 - acc: 0.9109
 89/156 [================>.............] - ETA: 10s - loss: 0.2685 - acc: 0.9108
 90/156 [================>.............] - ETA: 10s - loss: 0.2664 - acc: 0.9118
 91/156 [================>.............] - ETA: 10s - loss: 0.2676 - acc: 0.9117
 92/156 [================>.............] - ETA: 10s - loss: 0.2669 - acc: 0.9113
 93/156 [================>.............] - ETA: 9s - loss: 0.2685 - acc: 0.9110 
 94/156 [=================>............] - ETA: 9s - loss: 0.2662 - acc: 0.9119
 95/156 [=================>............] - ETA: 9s - loss: 0.2651 - acc: 0.9125
 96/156 [=================>............] - ETA: 9s - loss: 0.2632 - acc: 0.9131
 97/156 [=================>............] - ETA: 9s - loss: 0.2674 - acc: 0.9127
 98/156 [=================>............] - ETA: 9s - loss: 0.2673 - acc: 0.9126
 99/156 [==================>...........] - ETA: 9s - loss: 0.2668 - acc: 0.9126
100/156 [==================>...........] - ETA: 8s - loss: 0.2661 - acc: 0.9125
101/156 [==================>...........] - ETA: 8s - loss: 0.2665 - acc: 0.9121
102/156 [==================>...........] - ETA: 8s - loss: 0.2679 - acc: 0.9118
103/156 [==================>...........] - ETA: 8s - loss: 0.2683 - acc: 0.9114
104/156 [===================>..........] - ETA: 8s - loss: 0.2687 - acc: 0.9114
105/156 [===================>..........] - ETA: 8s - loss: 0.2689 - acc: 0.9107
106/156 [===================>..........] - ETA: 7s - loss: 0.2688 - acc: 0.9104
107/156 [===================>..........] - ETA: 7s - loss: 0.2674 - acc: 0.9109
108/156 [===================>..........] - ETA: 7s - loss: 0.2700 - acc: 0.9106
109/156 [===================>..........] - ETA: 7s - loss: 0.2711 - acc: 0.9103
110/156 [====================>.........] - ETA: 7s - loss: 0.2703 - acc: 0.9108
111/156 [====================>.........] - ETA: 7s - loss: 0.2694 - acc: 0.9110
112/156 [====================>.........] - ETA: 6s - loss: 0.2706 - acc: 0.9110
113/156 [====================>.........] - ETA: 6s - loss: 0.2689 - acc: 0.9115
114/156 [====================>.........] - ETA: 6s - loss: 0.2692 - acc: 0.9120
115/156 [=====================>........] - ETA: 6s - loss: 0.2686 - acc: 0.9120
116/156 [=====================>........] - ETA: 6s - loss: 0.2676 - acc: 0.9122
117/156 [=====================>........] - ETA: 6s - loss: 0.2687 - acc: 0.9119
118/156 [=====================>........] - ETA: 6s - loss: 0.2690 - acc: 0.9115
119/156 [=====================>........] - ETA: 5s - loss: 0.2695 - acc: 0.9115
120/156 [======================>.......] - ETA: 5s - loss: 0.2708 - acc: 0.9112
121/156 [======================>.......] - ETA: 5s - loss: 0.2708 - acc: 0.9112
122/156 [======================>.......] - ETA: 5s - loss: 0.2711 - acc: 0.9111
123/156 [======================>.......] - ETA: 5s - loss: 0.2713 - acc: 0.9111
124/156 [======================>.......] - ETA: 5s - loss: 0.2721 - acc: 0.9110
125/156 [=======================>......] - ETA: 4s - loss: 0.2720 - acc: 0.9113
126/156 [=======================>......] - ETA: 4s - loss: 0.2703 - acc: 0.9120
127/156 [=======================>......] - ETA: 4s - loss: 0.2693 - acc: 0.9124
128/156 [=======================>......] - ETA: 4s - loss: 0.2693 - acc: 0.9124
129/156 [=======================>......] - ETA: 4s - loss: 0.2702 - acc: 0.9121
130/156 [========================>.....] - ETA: 4s - loss: 0.2692 - acc: 0.9125
131/156 [========================>.....] - ETA: 3s - loss: 0.2691 - acc: 0.9125
132/156 [========================>.....] - ETA: 3s - loss: 0.2678 - acc: 0.9126
133/156 [========================>.....] - ETA: 3s - loss: 0.2670 - acc: 0.9131
134/156 [========================>.....] - ETA: 3s - loss: 0.2659 - acc: 0.9135
135/156 [========================>.....] - ETA: 3s - loss: 0.2665 - acc: 0.9132
136/156 [=========================>....] - ETA: 3s - loss: 0.2680 - acc: 0.9127
137/156 [=========================>....] - ETA: 3s - loss: 0.2669 - acc: 0.9129
138/156 [=========================>....] - ETA: 2s - loss: 0.2656 - acc: 0.9133
139/156 [=========================>....] - ETA: 2s - loss: 0.2677 - acc: 0.9130
140/156 [=========================>....] - ETA: 2s - loss: 0.2665 - acc: 0.9134
141/156 [==========================>...] - ETA: 2s - loss: 0.2661 - acc: 0.9131
142/156 [==========================>...] - ETA: 2s - loss: 0.2658 - acc: 0.9133
143/156 [==========================>...] - ETA: 2s - loss: 0.2654 - acc: 0.9135
144/156 [==========================>...] - ETA: 1s - loss: 0.2649 - acc: 0.9136
145/156 [==========================>...] - ETA: 1s - loss: 0.2642 - acc: 0.9140
146/156 [===========================>..] - ETA: 1s - loss: 0.2649 - acc: 0.9133
147/156 [===========================>..] - ETA: 1s - loss: 0.2655 - acc: 0.9131
148/156 [===========================>..] - ETA: 1s - loss: 0.2652 - acc: 0.9134
149/156 [===========================>..] - ETA: 1s - loss: 0.2643 - acc: 0.9138
150/156 [===========================>..] - ETA: 0s - loss: 0.2643 - acc: 0.9140
151/156 [============================>.] - ETA: 0s - loss: 0.2640 - acc: 0.9141
152/156 [============================>.] - ETA: 0s - loss: 0.2661 - acc: 0.9137
153/156 [============================>.] - ETA: 0s - loss: 0.2659 - acc: 0.9136
154/156 [============================>.] - ETA: 0s - loss: 0.2661 - acc: 0.9136
155/156 [============================>.] - ETA: 0s - loss: 0.2661 - acc: 0.9135
156/156 [==============================] - 40s 254ms/step - loss: 0.2659 - acc: 0.9137 - val_loss: 0.4443 - val_acc: 0.8730
Epoch 21/200

  1/156 [..............................] - ETA: 25s - loss: 0.4190 - acc: 0.8125
  2/156 [..............................] - ETA: 24s - loss: 0.3935 - acc: 0.8594
  3/156 [..............................] - ETA: 23s - loss: 0.3018 - acc: 0.8958
  4/156 [..............................] - ETA: 23s - loss: 0.2932 - acc: 0.8984
  5/156 [..............................] - ETA: 23s - loss: 0.3112 - acc: 0.9000
  6/156 [>.............................] - ETA: 23s - loss: 0.3032 - acc: 0.8906
  7/156 [>.............................] - ETA: 23s - loss: 0.3001 - acc: 0.8884
  8/156 [>.............................] - ETA: 22s - loss: 0.3064 - acc: 0.8906
  9/156 [>.............................] - ETA: 22s - loss: 0.3211 - acc: 0.8924
 10/156 [>.............................] - ETA: 22s - loss: 0.3674 - acc: 0.8781
 11/156 [=>............................] - ETA: 22s - loss: 0.3601 - acc: 0.8778
 12/156 [=>............................] - ETA: 22s - loss: 0.3796 - acc: 0.8698
 13/156 [=>............................] - ETA: 22s - loss: 0.3544 - acc: 0.8798
 14/156 [=>............................] - ETA: 21s - loss: 0.3491 - acc: 0.8817
 15/156 [=>............................] - ETA: 21s - loss: 0.3463 - acc: 0.8792
 16/156 [==>...........................] - ETA: 21s - loss: 0.3424 - acc: 0.8809
 17/156 [==>...........................] - ETA: 21s - loss: 0.3448 - acc: 0.8787
 18/156 [==>...........................] - ETA: 21s - loss: 0.3503 - acc: 0.8785
 19/156 [==>...........................] - ETA: 20s - loss: 0.3549 - acc: 0.8783
 20/156 [==>...........................] - ETA: 20s - loss: 0.3463 - acc: 0.8812
 21/156 [===>..........................] - ETA: 20s - loss: 0.3537 - acc: 0.8810
 22/156 [===>..........................] - ETA: 20s - loss: 0.3530 - acc: 0.8793
 23/156 [===>..........................] - ETA: 20s - loss: 0.3490 - acc: 0.8804
 24/156 [===>..........................] - ETA: 20s - loss: 0.3400 - acc: 0.8828
 25/156 [===>..........................] - ETA: 19s - loss: 0.3376 - acc: 0.8850
 26/156 [====>.........................] - ETA: 19s - loss: 0.3412 - acc: 0.8834
 27/156 [====>.........................] - ETA: 19s - loss: 0.3434 - acc: 0.8819
 28/156 [====>.........................] - ETA: 19s - loss: 0.3376 - acc: 0.8839
 29/156 [====>.........................] - ETA: 19s - loss: 0.3337 - acc: 0.8847
 30/156 [====>.........................] - ETA: 19s - loss: 0.3337 - acc: 0.8854
 31/156 [====>.........................] - ETA: 19s - loss: 0.3258 - acc: 0.8881
 32/156 [=====>........................] - ETA: 18s - loss: 0.3238 - acc: 0.8906
 33/156 [=====>........................] - ETA: 18s - loss: 0.3241 - acc: 0.8911
 34/156 [=====>........................] - ETA: 18s - loss: 0.3306 - acc: 0.8897
 35/156 [=====>........................] - ETA: 18s - loss: 0.3288 - acc: 0.8902
 36/156 [=====>........................] - ETA: 18s - loss: 0.3277 - acc: 0.8915
 37/156 [======>.......................] - ETA: 18s - loss: 0.3283 - acc: 0.8902
 38/156 [======>.......................] - ETA: 17s - loss: 0.3308 - acc: 0.8906
 39/156 [======>.......................] - ETA: 17s - loss: 0.3318 - acc: 0.8910
 40/156 [======>.......................] - ETA: 17s - loss: 0.3263 - acc: 0.8922
 41/156 [======>.......................] - ETA: 17s - loss: 0.3258 - acc: 0.8918
 42/156 [=======>......................] - ETA: 17s - loss: 0.3259 - acc: 0.8906
 43/156 [=======>......................] - ETA: 17s - loss: 0.3193 - acc: 0.8932
 44/156 [=======>......................] - ETA: 16s - loss: 0.3146 - acc: 0.8942
 45/156 [=======>......................] - ETA: 16s - loss: 0.3137 - acc: 0.8951
 46/156 [=======>......................] - ETA: 16s - loss: 0.3097 - acc: 0.8967
 47/156 [========>.....................] - ETA: 16s - loss: 0.3081 - acc: 0.8969
 48/156 [========>.....................] - ETA: 16s - loss: 0.3076 - acc: 0.8971
 49/156 [========>.....................] - ETA: 16s - loss: 0.3113 - acc: 0.8967
 50/156 [========>.....................] - ETA: 16s - loss: 0.3066 - acc: 0.8981
 51/156 [========>.....................] - ETA: 15s - loss: 0.3054 - acc: 0.8977
 52/156 [=========>....................] - ETA: 15s - loss: 0.3037 - acc: 0.8984
 53/156 [=========>....................] - ETA: 15s - loss: 0.3031 - acc: 0.8980
 54/156 [=========>....................] - ETA: 15s - loss: 0.3012 - acc: 0.8981
 55/156 [=========>....................] - ETA: 15s - loss: 0.3004 - acc: 0.8977
 56/156 [=========>....................] - ETA: 15s - loss: 0.2983 - acc: 0.8984
 57/156 [=========>....................] - ETA: 15s - loss: 0.3015 - acc: 0.8964
 58/156 [==========>...................] - ETA: 14s - loss: 0.3036 - acc: 0.8966
 59/156 [==========>...................] - ETA: 14s - loss: 0.3027 - acc: 0.8972
 60/156 [==========>...................] - ETA: 14s - loss: 0.3036 - acc: 0.8964
 61/156 [==========>...................] - ETA: 14s - loss: 0.3019 - acc: 0.8970
 62/156 [==========>...................] - ETA: 14s - loss: 0.3019 - acc: 0.8967
 63/156 [===========>..................] - ETA: 14s - loss: 0.3011 - acc: 0.8968
 64/156 [===========>..................] - ETA: 14s - loss: 0.2992 - acc: 0.8979
 65/156 [===========>..................] - ETA: 13s - loss: 0.3028 - acc: 0.8966
 66/156 [===========>..................] - ETA: 13s - loss: 0.3020 - acc: 0.8973
 67/156 [===========>..................] - ETA: 13s - loss: 0.3004 - acc: 0.8979
 68/156 [============>.................] - ETA: 13s - loss: 0.2984 - acc: 0.8989
 69/156 [============>.................] - ETA: 13s - loss: 0.3004 - acc: 0.8981
 70/156 [============>.................] - ETA: 13s - loss: 0.2995 - acc: 0.8982
 71/156 [============>.................] - ETA: 13s - loss: 0.2979 - acc: 0.8988
 72/156 [============>.................] - ETA: 12s - loss: 0.2995 - acc: 0.8976
 73/156 [=============>................] - ETA: 12s - loss: 0.3023 - acc: 0.8977
 74/156 [=============>................] - ETA: 12s - loss: 0.3026 - acc: 0.8974
 75/156 [=============>................] - ETA: 12s - loss: 0.2996 - acc: 0.8983
 76/156 [=============>................] - ETA: 12s - loss: 0.2982 - acc: 0.8993
 77/156 [=============>................] - ETA: 12s - loss: 0.3018 - acc: 0.8981
 78/156 [==============>...............] - ETA: 12s - loss: 0.3054 - acc: 0.8974
 79/156 [==============>...............] - ETA: 11s - loss: 0.3032 - acc: 0.8983
 80/156 [==============>...............] - ETA: 11s - loss: 0.3028 - acc: 0.8984
 81/156 [==============>...............] - ETA: 11s - loss: 0.3013 - acc: 0.8985
 82/156 [==============>...............] - ETA: 11s - loss: 0.3033 - acc: 0.8979
 83/156 [==============>...............] - ETA: 11s - loss: 0.3030 - acc: 0.8976
 84/156 [===============>..............] - ETA: 11s - loss: 0.3042 - acc: 0.8977
 85/156 [===============>..............] - ETA: 11s - loss: 0.3047 - acc: 0.8971
 86/156 [===============>..............] - ETA: 10s - loss: 0.3040 - acc: 0.8975
 87/156 [===============>..............] - ETA: 10s - loss: 0.3076 - acc: 0.8969
 88/156 [===============>..............] - ETA: 10s - loss: 0.3065 - acc: 0.8970
 89/156 [================>.............] - ETA: 10s - loss: 0.3050 - acc: 0.8975
 90/156 [================>.............] - ETA: 10s - loss: 0.3046 - acc: 0.8983
 91/156 [================>.............] - ETA: 10s - loss: 0.3057 - acc: 0.8984
 92/156 [================>.............] - ETA: 9s - loss: 0.3046 - acc: 0.8991 
 93/156 [================>.............] - ETA: 9s - loss: 0.3061 - acc: 0.8982
 94/156 [=================>............] - ETA: 9s - loss: 0.3101 - acc: 0.8976
 95/156 [=================>............] - ETA: 9s - loss: 0.3128 - acc: 0.8974
 96/156 [=================>............] - ETA: 9s - loss: 0.3110 - acc: 0.8978
 97/156 [=================>............] - ETA: 9s - loss: 0.3089 - acc: 0.8988
 98/156 [=================>............] - ETA: 9s - loss: 0.3072 - acc: 0.8996
 99/156 [==================>...........] - ETA: 8s - loss: 0.3099 - acc: 0.8987
100/156 [==================>...........] - ETA: 8s - loss: 0.3126 - acc: 0.8981
101/156 [==================>...........] - ETA: 8s - loss: 0.3101 - acc: 0.8991
102/156 [==================>...........] - ETA: 8s - loss: 0.3088 - acc: 0.8992
103/156 [==================>...........] - ETA: 8s - loss: 0.3073 - acc: 0.8996
104/156 [===================>..........] - ETA: 8s - loss: 0.3067 - acc: 0.8999
105/156 [===================>..........] - ETA: 8s - loss: 0.3068 - acc: 0.9003
106/156 [===================>..........] - ETA: 7s - loss: 0.3100 - acc: 0.8992
107/156 [===================>..........] - ETA: 7s - loss: 0.3100 - acc: 0.8995
108/156 [===================>..........] - ETA: 7s - loss: 0.3090 - acc: 0.8999
109/156 [===================>..........] - ETA: 7s - loss: 0.3096 - acc: 0.8994
110/156 [====================>.........] - ETA: 7s - loss: 0.3077 - acc: 0.9000
111/156 [====================>.........] - ETA: 7s - loss: 0.3076 - acc: 0.8995
112/156 [====================>.........] - ETA: 6s - loss: 0.3067 - acc: 0.8998
113/156 [====================>.........] - ETA: 6s - loss: 0.3084 - acc: 0.8991
114/156 [====================>.........] - ETA: 6s - loss: 0.3111 - acc: 0.8983
115/156 [=====================>........] - ETA: 6s - loss: 0.3104 - acc: 0.8984
116/156 [=====================>........] - ETA: 6s - loss: 0.3105 - acc: 0.8984
117/156 [=====================>........] - ETA: 6s - loss: 0.3096 - acc: 0.8988
118/156 [=====================>........] - ETA: 5s - loss: 0.3087 - acc: 0.8991
119/156 [=====================>........] - ETA: 5s - loss: 0.3090 - acc: 0.8992
120/156 [======================>.......] - ETA: 5s - loss: 0.3083 - acc: 0.8992
121/156 [======================>.......] - ETA: 5s - loss: 0.3073 - acc: 0.8995
122/156 [======================>.......] - ETA: 5s - loss: 0.3075 - acc: 0.8996
123/156 [======================>.......] - ETA: 5s - loss: 0.3056 - acc: 0.9004
124/156 [======================>.......] - ETA: 5s - loss: 0.3041 - acc: 0.9007
125/156 [=======================>......] - ETA: 4s - loss: 0.3026 - acc: 0.9012
126/156 [=======================>......] - ETA: 4s - loss: 0.3011 - acc: 0.9018
127/156 [=======================>......] - ETA: 4s - loss: 0.2995 - acc: 0.9023
128/156 [=======================>......] - ETA: 4s - loss: 0.3009 - acc: 0.9021
129/156 [=======================>......] - ETA: 4s - loss: 0.3005 - acc: 0.9021
130/156 [========================>.....] - ETA: 4s - loss: 0.3008 - acc: 0.9017
131/156 [========================>.....] - ETA: 3s - loss: 0.3022 - acc: 0.9017
132/156 [========================>.....] - ETA: 3s - loss: 0.3029 - acc: 0.9015
133/156 [========================>.....] - ETA: 3s - loss: 0.3028 - acc: 0.9013
134/156 [========================>.....] - ETA: 3s - loss: 0.3025 - acc: 0.9011
135/156 [========================>.....] - ETA: 3s - loss: 0.3031 - acc: 0.9009
136/156 [=========================>....] - ETA: 3s - loss: 0.3045 - acc: 0.9012
137/156 [=========================>....] - ETA: 3s - loss: 0.3047 - acc: 0.9010
138/156 [=========================>....] - ETA: 2s - loss: 0.3042 - acc: 0.9015
139/156 [=========================>....] - ETA: 2s - loss: 0.3033 - acc: 0.9018
140/156 [=========================>....] - ETA: 2s - loss: 0.3023 - acc: 0.9018
141/156 [==========================>...] - ETA: 2s - loss: 0.3005 - acc: 0.9025
142/156 [==========================>...] - ETA: 2s - loss: 0.2997 - acc: 0.9025
143/156 [==========================>...] - ETA: 2s - loss: 0.2992 - acc: 0.9025
144/156 [==========================>...] - ETA: 1s - loss: 0.3016 - acc: 0.9013
145/156 [==========================>...] - ETA: 1s - loss: 0.3033 - acc: 0.9009
146/156 [===========================>..] - ETA: 1s - loss: 0.3023 - acc: 0.9009
147/156 [===========================>..] - ETA: 1s - loss: 0.3018 - acc: 0.9014
148/156 [===========================>..] - ETA: 1s - loss: 0.3014 - acc: 0.9014
149/156 [===========================>..] - ETA: 1s - loss: 0.3013 - acc: 0.9014
150/156 [===========================>..] - ETA: 0s - loss: 0.3003 - acc: 0.9017
151/156 [============================>.] - ETA: 0s - loss: 0.3001 - acc: 0.9015
152/156 [============================>.] - ETA: 0s - loss: 0.3001 - acc: 0.9013
153/156 [============================>.] - ETA: 0s - loss: 0.3003 - acc: 0.9009
154/156 [============================>.] - ETA: 0s - loss: 0.3002 - acc: 0.9010
155/156 [============================>.] - ETA: 0s - loss: 0.2996 - acc: 0.9012
156/156 [==============================] - 39s 253ms/step - loss: 0.2996 - acc: 0.9012 - val_loss: 0.4802 - val_acc: 0.8581
Epoch 22/200

  1/156 [..............................] - ETA: 24s - loss: 0.3127 - acc: 0.9062
  2/156 [..............................] - ETA: 24s - loss: 0.2876 - acc: 0.9062
  3/156 [..............................] - ETA: 24s - loss: 0.3877 - acc: 0.8854
  4/156 [..............................] - ETA: 24s - loss: 0.3074 - acc: 0.9062
  5/156 [..............................] - ETA: 23s - loss: 0.3153 - acc: 0.9000
  6/156 [>.............................] - ETA: 23s - loss: 0.2697 - acc: 0.9167
  7/156 [>.............................] - ETA: 23s - loss: 0.2882 - acc: 0.9062
  8/156 [>.............................] - ETA: 23s - loss: 0.2653 - acc: 0.9102
  9/156 [>.............................] - ETA: 22s - loss: 0.2718 - acc: 0.9028
 10/156 [>.............................] - ETA: 22s - loss: 0.2675 - acc: 0.9000
 11/156 [=>............................] - ETA: 22s - loss: 0.2639 - acc: 0.8977
 12/156 [=>............................] - ETA: 22s - loss: 0.2645 - acc: 0.9010
 13/156 [=>............................] - ETA: 22s - loss: 0.2713 - acc: 0.8990
 14/156 [=>............................] - ETA: 22s - loss: 0.2685 - acc: 0.9018
 15/156 [=>............................] - ETA: 21s - loss: 0.2773 - acc: 0.8938
 16/156 [==>...........................] - ETA: 21s - loss: 0.2849 - acc: 0.8945
 17/156 [==>...........................] - ETA: 21s - loss: 0.2994 - acc: 0.8787
 18/156 [==>...........................] - ETA: 21s - loss: 0.2902 - acc: 0.8819
 19/156 [==>...........................] - ETA: 21s - loss: 0.3117 - acc: 0.8766
 20/156 [==>...........................] - ETA: 21s - loss: 0.3125 - acc: 0.8766
 21/156 [===>..........................] - ETA: 20s - loss: 0.3119 - acc: 0.8750
 22/156 [===>..........................] - ETA: 20s - loss: 0.3053 - acc: 0.8778
 23/156 [===>..........................] - ETA: 20s - loss: 0.3038 - acc: 0.8777
 24/156 [===>..........................] - ETA: 20s - loss: 0.2992 - acc: 0.8789
 25/156 [===>..........................] - ETA: 20s - loss: 0.3013 - acc: 0.8788
 26/156 [====>.........................] - ETA: 20s - loss: 0.3104 - acc: 0.8774
 27/156 [====>.........................] - ETA: 19s - loss: 0.3129 - acc: 0.8773
 28/156 [====>.........................] - ETA: 19s - loss: 0.3102 - acc: 0.8806
 29/156 [====>.........................] - ETA: 19s - loss: 0.3289 - acc: 0.8772
 30/156 [====>.........................] - ETA: 19s - loss: 0.3301 - acc: 0.8781
 31/156 [====>.........................] - ETA: 19s - loss: 0.3299 - acc: 0.8770
 32/156 [=====>........................] - ETA: 19s - loss: 0.3237 - acc: 0.8799
 33/156 [=====>........................] - ETA: 18s - loss: 0.3244 - acc: 0.8816
 34/156 [=====>........................] - ETA: 18s - loss: 0.3253 - acc: 0.8824
 35/156 [=====>........................] - ETA: 18s - loss: 0.3385 - acc: 0.8804
 36/156 [=====>........................] - ETA: 18s - loss: 0.3308 - acc: 0.8837
 37/156 [======>.......................] - ETA: 18s - loss: 0.3287 - acc: 0.8851
 38/156 [======>.......................] - ETA: 18s - loss: 0.3277 - acc: 0.8857
 39/156 [======>.......................] - ETA: 17s - loss: 0.3266 - acc: 0.8846
 40/156 [======>.......................] - ETA: 17s - loss: 0.3253 - acc: 0.8836
 41/156 [======>.......................] - ETA: 17s - loss: 0.3293 - acc: 0.8841
 42/156 [=======>......................] - ETA: 17s - loss: 0.3313 - acc: 0.8839
 43/156 [=======>......................] - ETA: 17s - loss: 0.3272 - acc: 0.8852
 44/156 [=======>......................] - ETA: 17s - loss: 0.3318 - acc: 0.8842
 45/156 [=======>......................] - ETA: 16s - loss: 0.3417 - acc: 0.8806
 46/156 [=======>......................] - ETA: 16s - loss: 0.3374 - acc: 0.8818
 47/156 [========>.....................] - ETA: 16s - loss: 0.3395 - acc: 0.8810
 48/156 [========>.....................] - ETA: 16s - loss: 0.3448 - acc: 0.8815
 49/156 [========>.....................] - ETA: 16s - loss: 0.3451 - acc: 0.8814
 50/156 [========>.....................] - ETA: 16s - loss: 0.3424 - acc: 0.8812
 51/156 [========>.....................] - ETA: 16s - loss: 0.3435 - acc: 0.8805
 52/156 [=========>....................] - ETA: 15s - loss: 0.3520 - acc: 0.8792
 53/156 [=========>....................] - ETA: 15s - loss: 0.3537 - acc: 0.8785
 54/156 [=========>....................] - ETA: 15s - loss: 0.3491 - acc: 0.8802
 55/156 [=========>....................] - ETA: 15s - loss: 0.3451 - acc: 0.8812
 56/156 [=========>....................] - ETA: 15s - loss: 0.3442 - acc: 0.8811
 57/156 [=========>....................] - ETA: 15s - loss: 0.3422 - acc: 0.8821
 58/156 [==========>...................] - ETA: 15s - loss: 0.3461 - acc: 0.8804
 59/156 [==========>...................] - ETA: 14s - loss: 0.3541 - acc: 0.8782
 60/156 [==========>...................] - ETA: 14s - loss: 0.3505 - acc: 0.8797
 61/156 [==========>...................] - ETA: 14s - loss: 0.3487 - acc: 0.8801
 62/156 [==========>...................] - ETA: 14s - loss: 0.3441 - acc: 0.8821
 63/156 [===========>..................] - ETA: 14s - loss: 0.3468 - acc: 0.8814
 64/156 [===========>..................] - ETA: 14s - loss: 0.3426 - acc: 0.8828
 65/156 [===========>..................] - ETA: 14s - loss: 0.3398 - acc: 0.8837
 66/156 [===========>..................] - ETA: 13s - loss: 0.3349 - acc: 0.8854
 67/156 [===========>..................] - ETA: 13s - loss: 0.3349 - acc: 0.8853
 68/156 [============>.................] - ETA: 13s - loss: 0.3319 - acc: 0.8865
 69/156 [============>.................] - ETA: 13s - loss: 0.3362 - acc: 0.8854
 70/156 [============>.................] - ETA: 13s - loss: 0.3350 - acc: 0.8862
 71/156 [============>.................] - ETA: 13s - loss: 0.3330 - acc: 0.8869
 72/156 [============>.................] - ETA: 13s - loss: 0.3364 - acc: 0.8863
 73/156 [=============>................] - ETA: 12s - loss: 0.3359 - acc: 0.8870
 74/156 [=============>................] - ETA: 12s - loss: 0.3357 - acc: 0.8868
 75/156 [=============>................] - ETA: 12s - loss: 0.3348 - acc: 0.8871
 76/156 [=============>................] - ETA: 12s - loss: 0.3349 - acc: 0.8873
 77/156 [=============>................] - ETA: 12s - loss: 0.3338 - acc: 0.8872
 78/156 [==============>...............] - ETA: 12s - loss: 0.3320 - acc: 0.8874
 79/156 [==============>...............] - ETA: 12s - loss: 0.3285 - acc: 0.8888
 80/156 [==============>...............] - ETA: 11s - loss: 0.3292 - acc: 0.8891
 81/156 [==============>...............] - ETA: 11s - loss: 0.3279 - acc: 0.8897
 82/156 [==============>...............] - ETA: 11s - loss: 0.3287 - acc: 0.8891
 83/156 [==============>...............] - ETA: 11s - loss: 0.3266 - acc: 0.8893
 84/156 [===============>..............] - ETA: 11s - loss: 0.3271 - acc: 0.8888
 85/156 [===============>..............] - ETA: 11s - loss: 0.3270 - acc: 0.8890
 86/156 [===============>..............] - ETA: 10s - loss: 0.3250 - acc: 0.8892
 87/156 [===============>..............] - ETA: 10s - loss: 0.3249 - acc: 0.8886
 88/156 [===============>..............] - ETA: 10s - loss: 0.3224 - acc: 0.8892
 89/156 [================>.............] - ETA: 10s - loss: 0.3219 - acc: 0.8890
 90/156 [================>.............] - ETA: 10s - loss: 0.3226 - acc: 0.8892
 91/156 [================>.............] - ETA: 10s - loss: 0.3214 - acc: 0.8898
 92/156 [================>.............] - ETA: 10s - loss: 0.3203 - acc: 0.8903
 93/156 [================>.............] - ETA: 9s - loss: 0.3199 - acc: 0.8908 
 94/156 [=================>............] - ETA: 9s - loss: 0.3185 - acc: 0.8916
 95/156 [=================>............] - ETA: 9s - loss: 0.3167 - acc: 0.8921
 96/156 [=================>............] - ETA: 9s - loss: 0.3156 - acc: 0.8923
 97/156 [=================>............] - ETA: 9s - loss: 0.3146 - acc: 0.8924
 98/156 [=================>............] - ETA: 9s - loss: 0.3119 - acc: 0.8935
 99/156 [==================>...........] - ETA: 8s - loss: 0.3121 - acc: 0.8933
100/156 [==================>...........] - ETA: 8s - loss: 0.3122 - acc: 0.8931
101/156 [==================>...........] - ETA: 8s - loss: 0.3119 - acc: 0.8929
102/156 [==================>...........] - ETA: 8s - loss: 0.3105 - acc: 0.8931
103/156 [==================>...........] - ETA: 8s - loss: 0.3089 - acc: 0.8935
104/156 [===================>..........] - ETA: 8s - loss: 0.3063 - acc: 0.8945
105/156 [===================>..........] - ETA: 8s - loss: 0.3042 - acc: 0.8952
106/156 [===================>..........] - ETA: 7s - loss: 0.3050 - acc: 0.8953
107/156 [===================>..........] - ETA: 7s - loss: 0.3047 - acc: 0.8954
108/156 [===================>..........] - ETA: 7s - loss: 0.3044 - acc: 0.8958
109/156 [===================>..........] - ETA: 7s - loss: 0.3027 - acc: 0.8965
110/156 [====================>.........] - ETA: 7s - loss: 0.3019 - acc: 0.8969
111/156 [====================>.........] - ETA: 7s - loss: 0.3012 - acc: 0.8970
112/156 [====================>.........] - ETA: 6s - loss: 0.3024 - acc: 0.8965
113/156 [====================>.........] - ETA: 6s - loss: 0.3020 - acc: 0.8963
114/156 [====================>.........] - ETA: 6s - loss: 0.3023 - acc: 0.8964
115/156 [=====================>........] - ETA: 6s - loss: 0.3016 - acc: 0.8965
116/156 [=====================>........] - ETA: 6s - loss: 0.3035 - acc: 0.8957
117/156 [=====================>........] - ETA: 6s - loss: 0.3020 - acc: 0.8964
118/156 [=====================>........] - ETA: 6s - loss: 0.3008 - acc: 0.8965
119/156 [=====================>........] - ETA: 5s - loss: 0.2990 - acc: 0.8973
120/156 [======================>.......] - ETA: 5s - loss: 0.3003 - acc: 0.8971
121/156 [======================>.......] - ETA: 5s - loss: 0.2997 - acc: 0.8977
122/156 [======================>.......] - ETA: 5s - loss: 0.3025 - acc: 0.8970
123/156 [======================>.......] - ETA: 5s - loss: 0.3017 - acc: 0.8968
124/156 [======================>.......] - ETA: 5s - loss: 0.3013 - acc: 0.8969
125/156 [=======================>......] - ETA: 4s - loss: 0.3015 - acc: 0.8968
126/156 [=======================>......] - ETA: 4s - loss: 0.3034 - acc: 0.8956
127/156 [=======================>......] - ETA: 4s - loss: 0.3032 - acc: 0.8959
128/156 [=======================>......] - ETA: 4s - loss: 0.3046 - acc: 0.8955
129/156 [=======================>......] - ETA: 4s - loss: 0.3044 - acc: 0.8953
130/156 [========================>.....] - ETA: 4s - loss: 0.3040 - acc: 0.8957
131/156 [========================>.....] - ETA: 3s - loss: 0.3060 - acc: 0.8955
132/156 [========================>.....] - ETA: 3s - loss: 0.3055 - acc: 0.8954
133/156 [========================>.....] - ETA: 3s - loss: 0.3085 - acc: 0.8947
134/156 [========================>.....] - ETA: 3s - loss: 0.3083 - acc: 0.8951
135/156 [========================>.....] - ETA: 3s - loss: 0.3092 - acc: 0.8949
136/156 [=========================>....] - ETA: 3s - loss: 0.3112 - acc: 0.8938
137/156 [=========================>....] - ETA: 3s - loss: 0.3108 - acc: 0.8939
138/156 [=========================>....] - ETA: 2s - loss: 0.3109 - acc: 0.8940
139/156 [=========================>....] - ETA: 2s - loss: 0.3116 - acc: 0.8939
140/156 [=========================>....] - ETA: 2s - loss: 0.3109 - acc: 0.8942
141/156 [==========================>...] - ETA: 2s - loss: 0.3103 - acc: 0.8943
142/156 [==========================>...] - ETA: 2s - loss: 0.3105 - acc: 0.8944
143/156 [==========================>...] - ETA: 2s - loss: 0.3094 - acc: 0.8947
144/156 [==========================>...] - ETA: 1s - loss: 0.3093 - acc: 0.8947
145/156 [==========================>...] - ETA: 1s - loss: 0.3095 - acc: 0.8946
146/156 [===========================>..] - ETA: 1s - loss: 0.3091 - acc: 0.8949
147/156 [===========================>..] - ETA: 1s - loss: 0.3091 - acc: 0.8946
148/156 [===========================>..] - ETA: 1s - loss: 0.3111 - acc: 0.8942
149/156 [===========================>..] - ETA: 1s - loss: 0.3097 - acc: 0.8947
150/156 [===========================>..] - ETA: 0s - loss: 0.3116 - acc: 0.8940
151/156 [============================>.] - ETA: 0s - loss: 0.3125 - acc: 0.8934
152/156 [============================>.] - ETA: 0s - loss: 0.3123 - acc: 0.8937
153/156 [============================>.] - ETA: 0s - loss: 0.3123 - acc: 0.8932
154/156 [============================>.] - ETA: 0s - loss: 0.3129 - acc: 0.8931
155/156 [============================>.] - ETA: 0s - loss: 0.3120 - acc: 0.8933
156/156 [==============================] - 40s 255ms/step - loss: 0.3119 - acc: 0.8936 - val_loss: 0.4482 - val_acc: 0.8680
Epoch 23/200

  1/156 [..............................] - ETA: 25s - loss: 0.2445 - acc: 0.9062
  2/156 [..............................] - ETA: 24s - loss: 0.3081 - acc: 0.8906
  3/156 [..............................] - ETA: 24s - loss: 0.2994 - acc: 0.8854
  4/156 [..............................] - ETA: 24s - loss: 0.2415 - acc: 0.9062
  5/156 [..............................] - ETA: 24s - loss: 0.2919 - acc: 0.8938
  6/156 [>.............................] - ETA: 24s - loss: 0.2663 - acc: 0.9062
  7/156 [>.............................] - ETA: 24s - loss: 0.2709 - acc: 0.9062
  8/156 [>.............................] - ETA: 24s - loss: 0.2768 - acc: 0.9023
  9/156 [>.............................] - ETA: 24s - loss: 0.2840 - acc: 0.8993
 10/156 [>.............................] - ETA: 23s - loss: 0.2795 - acc: 0.9000
 11/156 [=>............................] - ETA: 23s - loss: 0.2637 - acc: 0.9062
 12/156 [=>............................] - ETA: 23s - loss: 0.2467 - acc: 0.9141
 13/156 [=>............................] - ETA: 23s - loss: 0.3149 - acc: 0.8990
 14/156 [=>............................] - ETA: 22s - loss: 0.3163 - acc: 0.8973
 15/156 [=>............................] - ETA: 22s - loss: 0.3144 - acc: 0.8938
 16/156 [==>...........................] - ETA: 22s - loss: 0.3022 - acc: 0.8965
 17/156 [==>...........................] - ETA: 22s - loss: 0.3007 - acc: 0.8989
 18/156 [==>...........................] - ETA: 22s - loss: 0.2957 - acc: 0.8976
 19/156 [==>...........................] - ETA: 21s - loss: 0.2904 - acc: 0.8997
 20/156 [==>...........................] - ETA: 21s - loss: 0.2892 - acc: 0.9000
 21/156 [===>..........................] - ETA: 21s - loss: 0.2818 - acc: 0.9033
 22/156 [===>..........................] - ETA: 21s - loss: 0.2757 - acc: 0.9062
 23/156 [===>..........................] - ETA: 21s - loss: 0.2698 - acc: 0.9062
 24/156 [===>..........................] - ETA: 20s - loss: 0.2665 - acc: 0.9076
 25/156 [===>..........................] - ETA: 20s - loss: 0.2681 - acc: 0.9062
 26/156 [====>.........................] - ETA: 20s - loss: 0.2756 - acc: 0.9050
 27/156 [====>.........................] - ETA: 20s - loss: 0.2785 - acc: 0.9028
 28/156 [====>.........................] - ETA: 20s - loss: 0.2773 - acc: 0.9018
 29/156 [====>.........................] - ETA: 19s - loss: 0.2728 - acc: 0.9030
 30/156 [====>.........................] - ETA: 19s - loss: 0.2787 - acc: 0.9000
 31/156 [====>.........................] - ETA: 19s - loss: 0.2911 - acc: 0.8972
 32/156 [=====>........................] - ETA: 19s - loss: 0.2909 - acc: 0.8975
 33/156 [=====>........................] - ETA: 19s - loss: 0.2871 - acc: 0.8987
 34/156 [=====>........................] - ETA: 18s - loss: 0.2831 - acc: 0.9007
 35/156 [=====>........................] - ETA: 18s - loss: 0.2795 - acc: 0.9018
 36/156 [=====>........................] - ETA: 18s - loss: 0.2834 - acc: 0.9019
 37/156 [======>.......................] - ETA: 18s - loss: 0.2807 - acc: 0.9037
 38/156 [======>.......................] - ETA: 18s - loss: 0.2860 - acc: 0.9021
 39/156 [======>.......................] - ETA: 18s - loss: 0.2815 - acc: 0.9038
 40/156 [======>.......................] - ETA: 18s - loss: 0.2806 - acc: 0.9039
 41/156 [======>.......................] - ETA: 17s - loss: 0.2809 - acc: 0.9040
 42/156 [=======>......................] - ETA: 17s - loss: 0.2776 - acc: 0.9048
 43/156 [=======>......................] - ETA: 17s - loss: 0.2760 - acc: 0.9055
 44/156 [=======>......................] - ETA: 17s - loss: 0.2798 - acc: 0.9041
 45/156 [=======>......................] - ETA: 17s - loss: 0.2818 - acc: 0.9021
 46/156 [=======>......................] - ETA: 17s - loss: 0.2858 - acc: 0.8981
 47/156 [========>.....................] - ETA: 16s - loss: 0.2929 - acc: 0.8963
 48/156 [========>.....................] - ETA: 16s - loss: 0.2901 - acc: 0.8978
 49/156 [========>.....................] - ETA: 16s - loss: 0.2885 - acc: 0.8986
 50/156 [========>.....................] - ETA: 16s - loss: 0.2940 - acc: 0.8981
 51/156 [========>.....................] - ETA: 16s - loss: 0.2965 - acc: 0.8964
 52/156 [=========>....................] - ETA: 16s - loss: 0.2933 - acc: 0.8978
 53/156 [=========>....................] - ETA: 15s - loss: 0.2959 - acc: 0.8980
 54/156 [=========>....................] - ETA: 15s - loss: 0.2936 - acc: 0.8987
 55/156 [=========>....................] - ETA: 15s - loss: 0.2914 - acc: 0.8994
 56/156 [=========>....................] - ETA: 15s - loss: 0.2935 - acc: 0.8990
 57/156 [=========>....................] - ETA: 15s - loss: 0.2969 - acc: 0.8980
 58/156 [==========>...................] - ETA: 15s - loss: 0.3003 - acc: 0.8976
 59/156 [==========>...................] - ETA: 15s - loss: 0.2994 - acc: 0.8978
 60/156 [==========>...................] - ETA: 14s - loss: 0.3023 - acc: 0.8969
 61/156 [==========>...................] - ETA: 14s - loss: 0.3005 - acc: 0.8975
 62/156 [==========>...................] - ETA: 14s - loss: 0.3038 - acc: 0.8957
 63/156 [===========>..................] - ETA: 14s - loss: 0.3025 - acc: 0.8958
 64/156 [===========>..................] - ETA: 14s - loss: 0.3046 - acc: 0.8960
 65/156 [===========>..................] - ETA: 14s - loss: 0.3027 - acc: 0.8962
 66/156 [===========>..................] - ETA: 13s - loss: 0.3053 - acc: 0.8944
 67/156 [===========>..................] - ETA: 13s - loss: 0.3042 - acc: 0.8941
 68/156 [============>.................] - ETA: 13s - loss: 0.3014 - acc: 0.8948
 69/156 [============>.................] - ETA: 13s - loss: 0.2990 - acc: 0.8958
 70/156 [============>.................] - ETA: 13s - loss: 0.2954 - acc: 0.8973
 71/156 [============>.................] - ETA: 13s - loss: 0.2958 - acc: 0.8979
 72/156 [============>.................] - ETA: 13s - loss: 0.2955 - acc: 0.8980
 73/156 [=============>................] - ETA: 12s - loss: 0.2943 - acc: 0.8977
 74/156 [=============>................] - ETA: 12s - loss: 0.2940 - acc: 0.8970
 75/156 [=============>................] - ETA: 12s - loss: 0.2911 - acc: 0.8979
 76/156 [=============>................] - ETA: 12s - loss: 0.2917 - acc: 0.8980
 77/156 [=============>................] - ETA: 12s - loss: 0.2959 - acc: 0.8965
 78/156 [==============>...............] - ETA: 12s - loss: 0.2964 - acc: 0.8966
 79/156 [==============>...............] - ETA: 12s - loss: 0.2953 - acc: 0.8968
 80/156 [==============>...............] - ETA: 11s - loss: 0.3011 - acc: 0.8957
 81/156 [==============>...............] - ETA: 11s - loss: 0.2988 - acc: 0.8962
 82/156 [==============>...............] - ETA: 11s - loss: 0.2979 - acc: 0.8960
 83/156 [==============>...............] - ETA: 11s - loss: 0.2986 - acc: 0.8957
 84/156 [===============>..............] - ETA: 11s - loss: 0.2957 - acc: 0.8969
 85/156 [===============>..............] - ETA: 11s - loss: 0.2939 - acc: 0.8974
 86/156 [===============>..............] - ETA: 10s - loss: 0.2943 - acc: 0.8975
 87/156 [===============>..............] - ETA: 10s - loss: 0.2940 - acc: 0.8976
 88/156 [===============>..............] - ETA: 10s - loss: 0.2940 - acc: 0.8977
 89/156 [================>.............] - ETA: 10s - loss: 0.2959 - acc: 0.8975
 90/156 [================>.............] - ETA: 10s - loss: 0.2932 - acc: 0.8986
 91/156 [================>.............] - ETA: 10s - loss: 0.2930 - acc: 0.8987
 92/156 [================>.............] - ETA: 10s - loss: 0.2909 - acc: 0.8995
 93/156 [================>.............] - ETA: 9s - loss: 0.2904 - acc: 0.8992 
 94/156 [=================>............] - ETA: 9s - loss: 0.2914 - acc: 0.8989
 95/156 [=================>............] - ETA: 9s - loss: 0.2908 - acc: 0.8990
 96/156 [=================>............] - ETA: 9s - loss: 0.2912 - acc: 0.8994
 97/156 [=================>............] - ETA: 9s - loss: 0.2894 - acc: 0.8995
 98/156 [=================>............] - ETA: 9s - loss: 0.2874 - acc: 0.9005
 99/156 [==================>...........] - ETA: 8s - loss: 0.2865 - acc: 0.9009
100/156 [==================>...........] - ETA: 8s - loss: 0.2901 - acc: 0.9009
101/156 [==================>...........] - ETA: 8s - loss: 0.2908 - acc: 0.9007
102/156 [==================>...........] - ETA: 8s - loss: 0.2913 - acc: 0.9007
103/156 [==================>...........] - ETA: 8s - loss: 0.2899 - acc: 0.9011
104/156 [===================>..........] - ETA: 8s - loss: 0.2887 - acc: 0.9014
105/156 [===================>..........] - ETA: 8s - loss: 0.2877 - acc: 0.9021
106/156 [===================>..........] - ETA: 7s - loss: 0.2888 - acc: 0.9018
107/156 [===================>..........] - ETA: 7s - loss: 0.2894 - acc: 0.9016
108/156 [===================>..........] - ETA: 7s - loss: 0.2883 - acc: 0.9019
109/156 [===================>..........] - ETA: 7s - loss: 0.2891 - acc: 0.9017
110/156 [====================>.........] - ETA: 7s - loss: 0.2889 - acc: 0.9014
111/156 [====================>.........] - ETA: 7s - loss: 0.2876 - acc: 0.9020
112/156 [====================>.........] - ETA: 6s - loss: 0.2862 - acc: 0.9026
113/156 [====================>.........] - ETA: 6s - loss: 0.2852 - acc: 0.9027
114/156 [====================>.........] - ETA: 6s - loss: 0.2847 - acc: 0.9027
115/156 [=====================>........] - ETA: 6s - loss: 0.2859 - acc: 0.9022
116/156 [=====================>........] - ETA: 6s - loss: 0.2849 - acc: 0.9025
117/156 [=====================>........] - ETA: 6s - loss: 0.2853 - acc: 0.9020
118/156 [=====================>........] - ETA: 5s - loss: 0.2845 - acc: 0.9020
119/156 [=====================>........] - ETA: 5s - loss: 0.2849 - acc: 0.9020
120/156 [======================>.......] - ETA: 5s - loss: 0.2833 - acc: 0.9029
121/156 [======================>.......] - ETA: 5s - loss: 0.2858 - acc: 0.9029
122/156 [======================>.......] - ETA: 5s - loss: 0.2854 - acc: 0.9032
123/156 [======================>.......] - ETA: 5s - loss: 0.2861 - acc: 0.9027
124/156 [======================>.......] - ETA: 5s - loss: 0.2880 - acc: 0.9022
125/156 [=======================>......] - ETA: 4s - loss: 0.2888 - acc: 0.9018
126/156 [=======================>......] - ETA: 4s - loss: 0.2887 - acc: 0.9018
127/156 [=======================>......] - ETA: 4s - loss: 0.2869 - acc: 0.9026
128/156 [=======================>......] - ETA: 4s - loss: 0.2867 - acc: 0.9026
129/156 [=======================>......] - ETA: 4s - loss: 0.2895 - acc: 0.9019
130/156 [========================>.....] - ETA: 4s - loss: 0.2905 - acc: 0.9019
131/156 [========================>.....] - ETA: 3s - loss: 0.2889 - acc: 0.9024
132/156 [========================>.....] - ETA: 3s - loss: 0.2895 - acc: 0.9027
133/156 [========================>.....] - ETA: 3s - loss: 0.2928 - acc: 0.9020
134/156 [========================>.....] - ETA: 3s - loss: 0.2918 - acc: 0.9021
135/156 [========================>.....] - ETA: 3s - loss: 0.2933 - acc: 0.9014
136/156 [=========================>....] - ETA: 3s - loss: 0.2946 - acc: 0.9010
137/156 [=========================>....] - ETA: 3s - loss: 0.2936 - acc: 0.9012
138/156 [=========================>....] - ETA: 2s - loss: 0.2945 - acc: 0.9015
139/156 [=========================>....] - ETA: 2s - loss: 0.2938 - acc: 0.9018
140/156 [=========================>....] - ETA: 2s - loss: 0.2949 - acc: 0.9016
141/156 [==========================>...] - ETA: 2s - loss: 0.2942 - acc: 0.9018
142/156 [==========================>...] - ETA: 2s - loss: 0.2938 - acc: 0.9021
143/156 [==========================>...] - ETA: 2s - loss: 0.2932 - acc: 0.9023
144/156 [==========================>...] - ETA: 1s - loss: 0.2930 - acc: 0.9026
145/156 [==========================>...] - ETA: 1s - loss: 0.2949 - acc: 0.9024
146/156 [===========================>..] - ETA: 1s - loss: 0.2949 - acc: 0.9022
147/156 [===========================>..] - ETA: 1s - loss: 0.2940 - acc: 0.9024
148/156 [===========================>..] - ETA: 1s - loss: 0.2931 - acc: 0.9027
149/156 [===========================>..] - ETA: 1s - loss: 0.2954 - acc: 0.9023
150/156 [===========================>..] - ETA: 0s - loss: 0.2969 - acc: 0.9017
151/156 [============================>.] - ETA: 0s - loss: 0.2986 - acc: 0.9015
152/156 [============================>.] - ETA: 0s - loss: 0.2983 - acc: 0.9017
153/156 [============================>.] - ETA: 0s - loss: 0.3005 - acc: 0.9011
154/156 [============================>.] - ETA: 0s - loss: 0.3005 - acc: 0.9010
155/156 [============================>.] - ETA: 0s - loss: 0.3006 - acc: 0.9008
156/156 [==============================] - 39s 253ms/step - loss: 0.3008 - acc: 0.9004 - val_loss: 0.5635 - val_acc: 0.8418
Epoch 24/200

  1/156 [..............................] - ETA: 25s - loss: 0.3324 - acc: 0.8438
  2/156 [..............................] - ETA: 23s - loss: 0.2276 - acc: 0.9062
  3/156 [..............................] - ETA: 23s - loss: 0.2410 - acc: 0.9062
  4/156 [..............................] - ETA: 23s - loss: 0.2963 - acc: 0.8906
  5/156 [..............................] - ETA: 23s - loss: 0.3086 - acc: 0.8812
  6/156 [>.............................] - ETA: 23s - loss: 0.3167 - acc: 0.8906
  7/156 [>.............................] - ETA: 23s - loss: 0.3085 - acc: 0.8973
  8/156 [>.............................] - ETA: 23s - loss: 0.3297 - acc: 0.8945
  9/156 [>.............................] - ETA: 22s - loss: 0.3043 - acc: 0.8993
 10/156 [>.............................] - ETA: 22s - loss: 0.3024 - acc: 0.9031
 11/156 [=>............................] - ETA: 22s - loss: 0.3004 - acc: 0.9062
 12/156 [=>............................] - ETA: 22s - loss: 0.2871 - acc: 0.9089
 13/156 [=>............................] - ETA: 22s - loss: 0.2767 - acc: 0.9111
 14/156 [=>............................] - ETA: 22s - loss: 0.2764 - acc: 0.9107
 15/156 [=>............................] - ETA: 21s - loss: 0.2648 - acc: 0.9146
 16/156 [==>...........................] - ETA: 21s - loss: 0.2904 - acc: 0.9062
 17/156 [==>...........................] - ETA: 21s - loss: 0.2937 - acc: 0.9044
 18/156 [==>...........................] - ETA: 21s - loss: 0.2854 - acc: 0.9062
 19/156 [==>...........................] - ETA: 21s - loss: 0.2897 - acc: 0.9046
 20/156 [==>...........................] - ETA: 20s - loss: 0.2920 - acc: 0.9062
 21/156 [===>..........................] - ETA: 20s - loss: 0.2952 - acc: 0.9077
 22/156 [===>..........................] - ETA: 20s - loss: 0.2982 - acc: 0.9062
 23/156 [===>..........................] - ETA: 20s - loss: 0.3007 - acc: 0.9062
 24/156 [===>..........................] - ETA: 20s - loss: 0.2989 - acc: 0.9049
 25/156 [===>..........................] - ETA: 20s - loss: 0.2920 - acc: 0.9075
 26/156 [====>.........................] - ETA: 19s - loss: 0.2871 - acc: 0.9087
 27/156 [====>.........................] - ETA: 19s - loss: 0.2841 - acc: 0.9086
 28/156 [====>.........................] - ETA: 19s - loss: 0.2829 - acc: 0.9085
 29/156 [====>.........................] - ETA: 19s - loss: 0.2824 - acc: 0.9095
 30/156 [====>.........................] - ETA: 19s - loss: 0.2905 - acc: 0.9073
 31/156 [====>.........................] - ETA: 19s - loss: 0.2875 - acc: 0.9083
 32/156 [=====>........................] - ETA: 18s - loss: 0.2938 - acc: 0.9072
 33/156 [=====>........................] - ETA: 18s - loss: 0.2923 - acc: 0.9072
 34/156 [=====>........................] - ETA: 18s - loss: 0.2949 - acc: 0.9053
 35/156 [=====>........................] - ETA: 18s - loss: 0.2924 - acc: 0.9054
 36/156 [=====>........................] - ETA: 18s - loss: 0.3000 - acc: 0.9036
 37/156 [======>.......................] - ETA: 18s - loss: 0.3033 - acc: 0.9029
 38/156 [======>.......................] - ETA: 17s - loss: 0.3014 - acc: 0.9021
 39/156 [======>.......................] - ETA: 17s - loss: 0.3162 - acc: 0.8998
 40/156 [======>.......................] - ETA: 17s - loss: 0.3118 - acc: 0.9008
 41/156 [======>.......................] - ETA: 17s - loss: 0.3106 - acc: 0.8994
 42/156 [=======>......................] - ETA: 17s - loss: 0.3196 - acc: 0.8973
 43/156 [=======>......................] - ETA: 17s - loss: 0.3160 - acc: 0.8983
 44/156 [=======>......................] - ETA: 17s - loss: 0.3146 - acc: 0.8984
 45/156 [=======>......................] - ETA: 16s - loss: 0.3174 - acc: 0.8979
 46/156 [=======>......................] - ETA: 16s - loss: 0.3185 - acc: 0.8981
 47/156 [========>.....................] - ETA: 16s - loss: 0.3240 - acc: 0.8963
 48/156 [========>.....................] - ETA: 16s - loss: 0.3234 - acc: 0.8965
 49/156 [========>.....................] - ETA: 16s - loss: 0.3212 - acc: 0.8967
 50/156 [========>.....................] - ETA: 16s - loss: 0.3167 - acc: 0.8981
 51/156 [========>.....................] - ETA: 15s - loss: 0.3202 - acc: 0.8964
 52/156 [=========>....................] - ETA: 15s - loss: 0.3232 - acc: 0.8966
 53/156 [=========>....................] - ETA: 15s - loss: 0.3195 - acc: 0.8986
 54/156 [=========>....................] - ETA: 15s - loss: 0.3224 - acc: 0.8970
 55/156 [=========>....................] - ETA: 15s - loss: 0.3179 - acc: 0.8983
 56/156 [=========>....................] - ETA: 15s - loss: 0.3162 - acc: 0.8984
 57/156 [=========>....................] - ETA: 15s - loss: 0.3151 - acc: 0.8980
 58/156 [==========>...................] - ETA: 14s - loss: 0.3190 - acc: 0.8976
 59/156 [==========>...................] - ETA: 14s - loss: 0.3174 - acc: 0.8983
 60/156 [==========>...................] - ETA: 14s - loss: 0.3145 - acc: 0.8995
 61/156 [==========>...................] - ETA: 14s - loss: 0.3198 - acc: 0.8975
 62/156 [==========>...................] - ETA: 14s - loss: 0.3209 - acc: 0.8972
 63/156 [===========>..................] - ETA: 14s - loss: 0.3208 - acc: 0.8963
 64/156 [===========>..................] - ETA: 14s - loss: 0.3185 - acc: 0.8965
 65/156 [===========>..................] - ETA: 13s - loss: 0.3179 - acc: 0.8971
 66/156 [===========>..................] - ETA: 13s - loss: 0.3182 - acc: 0.8973
 67/156 [===========>..................] - ETA: 13s - loss: 0.3201 - acc: 0.8965
 68/156 [============>.................] - ETA: 13s - loss: 0.3238 - acc: 0.8957
 69/156 [============>.................] - ETA: 13s - loss: 0.3228 - acc: 0.8954
 70/156 [============>.................] - ETA: 13s - loss: 0.3268 - acc: 0.8946
 71/156 [============>.................] - ETA: 13s - loss: 0.3280 - acc: 0.8952
 72/156 [============>.................] - ETA: 12s - loss: 0.3332 - acc: 0.8941
 73/156 [=============>................] - ETA: 12s - loss: 0.3351 - acc: 0.8938
 74/156 [=============>................] - ETA: 12s - loss: 0.3322 - acc: 0.8948
 75/156 [=============>................] - ETA: 12s - loss: 0.3337 - acc: 0.8942
 76/156 [=============>................] - ETA: 12s - loss: 0.3363 - acc: 0.8935
 77/156 [=============>................] - ETA: 12s - loss: 0.3339 - acc: 0.8941
 78/156 [==============>...............] - ETA: 12s - loss: 0.3322 - acc: 0.8938
 79/156 [==============>...............] - ETA: 11s - loss: 0.3308 - acc: 0.8936
 80/156 [==============>...............] - ETA: 11s - loss: 0.3348 - acc: 0.8934
 81/156 [==============>...............] - ETA: 11s - loss: 0.3338 - acc: 0.8927
 82/156 [==============>...............] - ETA: 11s - loss: 0.3400 - acc: 0.8910
 83/156 [==============>...............] - ETA: 11s - loss: 0.3386 - acc: 0.8908
 84/156 [===============>..............] - ETA: 11s - loss: 0.3365 - acc: 0.8910
 85/156 [===============>..............] - ETA: 11s - loss: 0.3367 - acc: 0.8908
 86/156 [===============>..............] - ETA: 10s - loss: 0.3347 - acc: 0.8914
 87/156 [===============>..............] - ETA: 10s - loss: 0.3343 - acc: 0.8912
 88/156 [===============>..............] - ETA: 10s - loss: 0.3332 - acc: 0.8917
 89/156 [================>.............] - ETA: 10s - loss: 0.3354 - acc: 0.8908
 90/156 [================>.............] - ETA: 10s - loss: 0.3380 - acc: 0.8903
 91/156 [================>.............] - ETA: 10s - loss: 0.3447 - acc: 0.8891
 92/156 [================>.............] - ETA: 9s - loss: 0.3455 - acc: 0.8889 
 93/156 [================>.............] - ETA: 9s - loss: 0.3454 - acc: 0.8888
 94/156 [=================>............] - ETA: 9s - loss: 0.3441 - acc: 0.8893
 95/156 [=================>............] - ETA: 9s - loss: 0.3483 - acc: 0.8878
 96/156 [=================>............] - ETA: 9s - loss: 0.3487 - acc: 0.8874
 97/156 [=================>............] - ETA: 9s - loss: 0.3471 - acc: 0.8879
 98/156 [=================>............] - ETA: 9s - loss: 0.3464 - acc: 0.8878
 99/156 [==================>...........] - ETA: 8s - loss: 0.3461 - acc: 0.8876
100/156 [==================>...........] - ETA: 8s - loss: 0.3469 - acc: 0.8872
101/156 [==================>...........] - ETA: 8s - loss: 0.3508 - acc: 0.8864
102/156 [==================>...........] - ETA: 8s - loss: 0.3544 - acc: 0.8854
103/156 [==================>...........] - ETA: 8s - loss: 0.3547 - acc: 0.8850
104/156 [===================>..........] - ETA: 8s - loss: 0.3542 - acc: 0.8855
105/156 [===================>..........] - ETA: 7s - loss: 0.3566 - acc: 0.8857
106/156 [===================>..........] - ETA: 7s - loss: 0.3555 - acc: 0.8859
107/156 [===================>..........] - ETA: 7s - loss: 0.3546 - acc: 0.8864
108/156 [===================>..........] - ETA: 7s - loss: 0.3541 - acc: 0.8866
109/156 [===================>..........] - ETA: 7s - loss: 0.3532 - acc: 0.8865
110/156 [====================>.........] - ETA: 7s - loss: 0.3545 - acc: 0.8861
111/156 [====================>.........] - ETA: 7s - loss: 0.3553 - acc: 0.8857
112/156 [====================>.........] - ETA: 6s - loss: 0.3549 - acc: 0.8853
113/156 [====================>.........] - ETA: 6s - loss: 0.3537 - acc: 0.8855
114/156 [====================>.........] - ETA: 6s - loss: 0.3526 - acc: 0.8860
115/156 [=====================>........] - ETA: 6s - loss: 0.3549 - acc: 0.8856
116/156 [=====================>........] - ETA: 6s - loss: 0.3538 - acc: 0.8858
117/156 [=====================>........] - ETA: 6s - loss: 0.3526 - acc: 0.8857
118/156 [=====================>........] - ETA: 5s - loss: 0.3520 - acc: 0.8856
119/156 [=====================>........] - ETA: 5s - loss: 0.3504 - acc: 0.8860
120/156 [======================>.......] - ETA: 5s - loss: 0.3492 - acc: 0.8859
121/156 [======================>.......] - ETA: 5s - loss: 0.3476 - acc: 0.8866
122/156 [======================>.......] - ETA: 5s - loss: 0.3466 - acc: 0.8870
123/156 [======================>.......] - ETA: 5s - loss: 0.3446 - acc: 0.8874
124/156 [======================>.......] - ETA: 5s - loss: 0.3448 - acc: 0.8873
125/156 [=======================>......] - ETA: 4s - loss: 0.3455 - acc: 0.8875
126/156 [=======================>......] - ETA: 4s - loss: 0.3459 - acc: 0.8872
127/156 [=======================>......] - ETA: 4s - loss: 0.3492 - acc: 0.8863
128/156 [=======================>......] - ETA: 4s - loss: 0.3488 - acc: 0.8862
129/156 [=======================>......] - ETA: 4s - loss: 0.3482 - acc: 0.8864
130/156 [========================>.....] - ETA: 4s - loss: 0.3460 - acc: 0.8870
131/156 [========================>.....] - ETA: 3s - loss: 0.3444 - acc: 0.8874
132/156 [========================>.....] - ETA: 3s - loss: 0.3436 - acc: 0.8875
133/156 [========================>.....] - ETA: 3s - loss: 0.3422 - acc: 0.8882
134/156 [========================>.....] - ETA: 3s - loss: 0.3418 - acc: 0.8883
135/156 [========================>.....] - ETA: 3s - loss: 0.3420 - acc: 0.8884
136/156 [=========================>....] - ETA: 3s - loss: 0.3443 - acc: 0.8883
137/156 [=========================>....] - ETA: 2s - loss: 0.3456 - acc: 0.8882
138/156 [=========================>....] - ETA: 2s - loss: 0.3445 - acc: 0.8884
139/156 [=========================>....] - ETA: 2s - loss: 0.3428 - acc: 0.8887
140/156 [=========================>....] - ETA: 2s - loss: 0.3430 - acc: 0.8888
141/156 [==========================>...] - ETA: 2s - loss: 0.3432 - acc: 0.8890
142/156 [==========================>...] - ETA: 2s - loss: 0.3416 - acc: 0.8895
143/156 [==========================>...] - ETA: 2s - loss: 0.3431 - acc: 0.8894
144/156 [==========================>...] - ETA: 1s - loss: 0.3435 - acc: 0.8891
145/156 [==========================>...] - ETA: 1s - loss: 0.3446 - acc: 0.8890
146/156 [===========================>..] - ETA: 1s - loss: 0.3459 - acc: 0.8887
147/156 [===========================>..] - ETA: 1s - loss: 0.3451 - acc: 0.8888
148/156 [===========================>..] - ETA: 1s - loss: 0.3444 - acc: 0.8891
149/156 [===========================>..] - ETA: 1s - loss: 0.3448 - acc: 0.8891
150/156 [===========================>..] - ETA: 0s - loss: 0.3439 - acc: 0.8896
151/156 [============================>.] - ETA: 0s - loss: 0.3442 - acc: 0.8889
152/156 [============================>.] - ETA: 0s - loss: 0.3435 - acc: 0.8892
153/156 [============================>.] - ETA: 0s - loss: 0.3436 - acc: 0.8889
154/156 [============================>.] - ETA: 0s - loss: 0.3422 - acc: 0.8892
155/156 [============================>.] - ETA: 0s - loss: 0.3414 - acc: 0.8893
156/156 [==============================] - 39s 252ms/step - loss: 0.3405 - acc: 0.8896 - val_loss: 0.4794 - val_acc: 0.8520
Epoch 25/200

  1/156 [..............................] - ETA: 23s - loss: 0.2456 - acc: 0.8750
  2/156 [..............................] - ETA: 23s - loss: 0.3467 - acc: 0.8750
  3/156 [..............................] - ETA: 23s - loss: 0.3728 - acc: 0.8854
  4/156 [..............................] - ETA: 23s - loss: 0.3386 - acc: 0.8906
  5/156 [..............................] - ETA: 23s - loss: 0.3495 - acc: 0.8812
  6/156 [>.............................] - ETA: 23s - loss: 0.3619 - acc: 0.8802
  7/156 [>.............................] - ETA: 23s - loss: 0.3758 - acc: 0.8839
  8/156 [>.............................] - ETA: 22s - loss: 0.3728 - acc: 0.8828
  9/156 [>.............................] - ETA: 22s - loss: 0.3452 - acc: 0.8924
 10/156 [>.............................] - ETA: 22s - loss: 0.3327 - acc: 0.9000
 11/156 [=>............................] - ETA: 22s - loss: 0.3433 - acc: 0.9006
 12/156 [=>............................] - ETA: 22s - loss: 0.3684 - acc: 0.8932
 13/156 [=>............................] - ETA: 22s - loss: 0.3556 - acc: 0.8942
 14/156 [=>............................] - ETA: 21s - loss: 0.3473 - acc: 0.8973
 15/156 [=>............................] - ETA: 21s - loss: 0.3389 - acc: 0.8979
 16/156 [==>...........................] - ETA: 21s - loss: 0.3286 - acc: 0.9004
 17/156 [==>...........................] - ETA: 21s - loss: 0.3254 - acc: 0.9044
 18/156 [==>...........................] - ETA: 21s - loss: 0.3279 - acc: 0.9028
 19/156 [==>...........................] - ETA: 21s - loss: 0.3168 - acc: 0.9062
 20/156 [==>...........................] - ETA: 20s - loss: 0.3050 - acc: 0.9094
 21/156 [===>..........................] - ETA: 20s - loss: 0.3122 - acc: 0.9062
 22/156 [===>..........................] - ETA: 20s - loss: 0.3047 - acc: 0.9077
 23/156 [===>..........................] - ETA: 20s - loss: 0.3000 - acc: 0.9090
 24/156 [===>..........................] - ETA: 20s - loss: 0.2989 - acc: 0.9089
 25/156 [===>..........................] - ETA: 20s - loss: 0.3015 - acc: 0.9075
 26/156 [====>.........................] - ETA: 19s - loss: 0.3034 - acc: 0.9075
 27/156 [====>.........................] - ETA: 19s - loss: 0.3081 - acc: 0.9051
 28/156 [====>.........................] - ETA: 19s - loss: 0.3014 - acc: 0.9074
 29/156 [====>.........................] - ETA: 19s - loss: 0.3037 - acc: 0.9052
 30/156 [====>.........................] - ETA: 19s - loss: 0.2957 - acc: 0.9083
 31/156 [====>.........................] - ETA: 19s - loss: 0.2945 - acc: 0.9083
 32/156 [=====>........................] - ETA: 18s - loss: 0.2883 - acc: 0.9111
 33/156 [=====>........................] - ETA: 18s - loss: 0.2900 - acc: 0.9110
 34/156 [=====>........................] - ETA: 18s - loss: 0.2867 - acc: 0.9127
 35/156 [=====>........................] - ETA: 18s - loss: 0.2970 - acc: 0.9098
 36/156 [=====>........................] - ETA: 18s - loss: 0.3025 - acc: 0.9071
 37/156 [======>.......................] - ETA: 18s - loss: 0.3063 - acc: 0.9062
 38/156 [======>.......................] - ETA: 18s - loss: 0.3045 - acc: 0.9071
 39/156 [======>.......................] - ETA: 17s - loss: 0.3029 - acc: 0.9071
 40/156 [======>.......................] - ETA: 17s - loss: 0.3007 - acc: 0.9070
 41/156 [======>.......................] - ETA: 17s - loss: 0.3008 - acc: 0.9078
 42/156 [=======>......................] - ETA: 17s - loss: 0.2945 - acc: 0.9100
 43/156 [=======>......................] - ETA: 17s - loss: 0.3065 - acc: 0.9084
 44/156 [=======>......................] - ETA: 17s - loss: 0.3089 - acc: 0.9084
 45/156 [=======>......................] - ETA: 16s - loss: 0.3152 - acc: 0.9083
 46/156 [=======>......................] - ETA: 16s - loss: 0.3190 - acc: 0.9090
 47/156 [========>.....................] - ETA: 16s - loss: 0.3177 - acc: 0.9069
 48/156 [========>.....................] - ETA: 16s - loss: 0.3122 - acc: 0.9082
 49/156 [========>.....................] - ETA: 16s - loss: 0.3142 - acc: 0.9069
 50/156 [========>.....................] - ETA: 16s - loss: 0.3140 - acc: 0.9062
 51/156 [========>.....................] - ETA: 15s - loss: 0.3107 - acc: 0.9069
 52/156 [=========>....................] - ETA: 15s - loss: 0.3089 - acc: 0.9075
 53/156 [=========>....................] - ETA: 15s - loss: 0.3070 - acc: 0.9074
 54/156 [=========>....................] - ETA: 15s - loss: 0.3087 - acc: 0.9074
 55/156 [=========>....................] - ETA: 15s - loss: 0.3099 - acc: 0.9068
 56/156 [=========>....................] - ETA: 15s - loss: 0.3118 - acc: 0.9057
 57/156 [=========>....................] - ETA: 15s - loss: 0.3128 - acc: 0.9052
 58/156 [==========>...................] - ETA: 14s - loss: 0.3136 - acc: 0.9046
 59/156 [==========>...................] - ETA: 14s - loss: 0.3165 - acc: 0.9036
 60/156 [==========>...................] - ETA: 14s - loss: 0.3158 - acc: 0.9036
 61/156 [==========>...................] - ETA: 14s - loss: 0.3131 - acc: 0.9037
 62/156 [==========>...................] - ETA: 14s - loss: 0.3124 - acc: 0.9032
 63/156 [===========>..................] - ETA: 14s - loss: 0.3120 - acc: 0.9038
 64/156 [===========>..................] - ETA: 14s - loss: 0.3125 - acc: 0.9043
 65/156 [===========>..................] - ETA: 13s - loss: 0.3112 - acc: 0.9043
 66/156 [===========>..................] - ETA: 13s - loss: 0.3123 - acc: 0.9039
 67/156 [===========>..................] - ETA: 13s - loss: 0.3150 - acc: 0.9039
 68/156 [============>.................] - ETA: 13s - loss: 0.3185 - acc: 0.9030
 69/156 [============>.................] - ETA: 13s - loss: 0.3171 - acc: 0.9035
 70/156 [============>.................] - ETA: 13s - loss: 0.3141 - acc: 0.9045
 71/156 [============>.................] - ETA: 13s - loss: 0.3147 - acc: 0.9040
 72/156 [============>.................] - ETA: 12s - loss: 0.3115 - acc: 0.9054
 73/156 [=============>................] - ETA: 12s - loss: 0.3118 - acc: 0.9050
 74/156 [=============>................] - ETA: 12s - loss: 0.3111 - acc: 0.9046
 75/156 [=============>................] - ETA: 12s - loss: 0.3126 - acc: 0.9038
 76/156 [=============>................] - ETA: 12s - loss: 0.3176 - acc: 0.9034
 77/156 [=============>................] - ETA: 12s - loss: 0.3190 - acc: 0.9034
 78/156 [==============>...............] - ETA: 12s - loss: 0.3167 - acc: 0.9042
 79/156 [==============>...............] - ETA: 11s - loss: 0.3155 - acc: 0.9047
 80/156 [==============>...............] - ETA: 11s - loss: 0.3161 - acc: 0.9047
 81/156 [==============>...............] - ETA: 11s - loss: 0.3152 - acc: 0.9047
 82/156 [==============>...............] - ETA: 11s - loss: 0.3121 - acc: 0.9059
 83/156 [==============>...............] - ETA: 11s - loss: 0.3159 - acc: 0.9055
 84/156 [===============>..............] - ETA: 11s - loss: 0.3152 - acc: 0.9055
 85/156 [===============>..............] - ETA: 11s - loss: 0.3158 - acc: 0.9055
 86/156 [===============>..............] - ETA: 10s - loss: 0.3165 - acc: 0.9052
 87/156 [===============>..............] - ETA: 10s - loss: 0.3164 - acc: 0.9045
 88/156 [===============>..............] - ETA: 10s - loss: 0.3150 - acc: 0.9045
 89/156 [================>.............] - ETA: 10s - loss: 0.3136 - acc: 0.9045
 90/156 [================>.............] - ETA: 10s - loss: 0.3119 - acc: 0.9049
 91/156 [================>.............] - ETA: 10s - loss: 0.3112 - acc: 0.9042
 92/156 [================>.............] - ETA: 9s - loss: 0.3128 - acc: 0.9032 
 93/156 [================>.............] - ETA: 9s - loss: 0.3157 - acc: 0.9022
 94/156 [=================>............] - ETA: 9s - loss: 0.3143 - acc: 0.9023
 95/156 [=================>............] - ETA: 9s - loss: 0.3143 - acc: 0.9023
 96/156 [=================>............] - ETA: 9s - loss: 0.3153 - acc: 0.9014
 97/156 [=================>............] - ETA: 9s - loss: 0.3174 - acc: 0.9008
 98/156 [=================>............] - ETA: 9s - loss: 0.3185 - acc: 0.8999
 99/156 [==================>...........] - ETA: 8s - loss: 0.3224 - acc: 0.8990
100/156 [==================>...........] - ETA: 8s - loss: 0.3224 - acc: 0.8991
101/156 [==================>...........] - ETA: 8s - loss: 0.3217 - acc: 0.8988
102/156 [==================>...........] - ETA: 8s - loss: 0.3219 - acc: 0.8983
103/156 [==================>...........] - ETA: 8s - loss: 0.3221 - acc: 0.8984
104/156 [===================>..........] - ETA: 8s - loss: 0.3240 - acc: 0.8975
105/156 [===================>..........] - ETA: 7s - loss: 0.3232 - acc: 0.8979
106/156 [===================>..........] - ETA: 7s - loss: 0.3221 - acc: 0.8980
107/156 [===================>..........] - ETA: 7s - loss: 0.3227 - acc: 0.8981
108/156 [===================>..........] - ETA: 7s - loss: 0.3229 - acc: 0.8981
109/156 [===================>..........] - ETA: 7s - loss: 0.3221 - acc: 0.8979
110/156 [====================>.........] - ETA: 7s - loss: 0.3221 - acc: 0.8974
111/156 [====================>.........] - ETA: 7s - loss: 0.3223 - acc: 0.8975
112/156 [====================>.........] - ETA: 6s - loss: 0.3210 - acc: 0.8979
113/156 [====================>.........] - ETA: 6s - loss: 0.3190 - acc: 0.8982
114/156 [====================>.........] - ETA: 6s - loss: 0.3216 - acc: 0.8969
115/156 [=====================>........] - ETA: 6s - loss: 0.3238 - acc: 0.8962
116/156 [=====================>........] - ETA: 6s - loss: 0.3241 - acc: 0.8963
117/156 [=====================>........] - ETA: 6s - loss: 0.3223 - acc: 0.8966
118/156 [=====================>........] - ETA: 5s - loss: 0.3204 - acc: 0.8972
119/156 [=====================>........] - ETA: 5s - loss: 0.3213 - acc: 0.8971
120/156 [======================>.......] - ETA: 5s - loss: 0.3189 - acc: 0.8979
121/156 [======================>.......] - ETA: 5s - loss: 0.3175 - acc: 0.8980
122/156 [======================>.......] - ETA: 5s - loss: 0.3160 - acc: 0.8983
123/156 [======================>.......] - ETA: 5s - loss: 0.3156 - acc: 0.8984
124/156 [======================>.......] - ETA: 5s - loss: 0.3142 - acc: 0.8987
125/156 [=======================>......] - ETA: 4s - loss: 0.3145 - acc: 0.8988
126/156 [=======================>......] - ETA: 4s - loss: 0.3127 - acc: 0.8993
127/156 [=======================>......] - ETA: 4s - loss: 0.3123 - acc: 0.8996
128/156 [=======================>......] - ETA: 4s - loss: 0.3136 - acc: 0.8997
129/156 [=======================>......] - ETA: 4s - loss: 0.3155 - acc: 0.8992
130/156 [========================>.....] - ETA: 4s - loss: 0.3148 - acc: 0.8995
131/156 [========================>.....] - ETA: 3s - loss: 0.3175 - acc: 0.8984
132/156 [========================>.....] - ETA: 3s - loss: 0.3176 - acc: 0.8982
133/156 [========================>.....] - ETA: 3s - loss: 0.3171 - acc: 0.8980
134/156 [========================>.....] - ETA: 3s - loss: 0.3152 - acc: 0.8988
135/156 [========================>.....] - ETA: 3s - loss: 0.3172 - acc: 0.8979
136/156 [=========================>....] - ETA: 3s - loss: 0.3186 - acc: 0.8975
137/156 [=========================>....] - ETA: 2s - loss: 0.3182 - acc: 0.8976
138/156 [=========================>....] - ETA: 2s - loss: 0.3213 - acc: 0.8972
139/156 [=========================>....] - ETA: 2s - loss: 0.3222 - acc: 0.8968
140/156 [=========================>....] - ETA: 2s - loss: 0.3214 - acc: 0.8971
141/156 [==========================>...] - ETA: 2s - loss: 0.3225 - acc: 0.8967
142/156 [==========================>...] - ETA: 2s - loss: 0.3217 - acc: 0.8970
143/156 [==========================>...] - ETA: 2s - loss: 0.3214 - acc: 0.8969
144/156 [==========================>...] - ETA: 1s - loss: 0.3213 - acc: 0.8967
145/156 [==========================>...] - ETA: 1s - loss: 0.3221 - acc: 0.8968
146/156 [===========================>..] - ETA: 1s - loss: 0.3236 - acc: 0.8964
147/156 [===========================>..] - ETA: 1s - loss: 0.3239 - acc: 0.8963
148/156 [===========================>..] - ETA: 1s - loss: 0.3228 - acc: 0.8965
149/156 [===========================>..] - ETA: 1s - loss: 0.3222 - acc: 0.8968
150/156 [===========================>..] - ETA: 0s - loss: 0.3213 - acc: 0.8969
151/156 [============================>.] - ETA: 0s - loss: 0.3235 - acc: 0.8961
152/156 [============================>.] - ETA: 0s - loss: 0.3232 - acc: 0.8962
153/156 [============================>.] - ETA: 0s - loss: 0.3227 - acc: 0.8960
154/156 [============================>.] - ETA: 0s - loss: 0.3226 - acc: 0.8957
155/156 [============================>.] - ETA: 0s - loss: 0.3213 - acc: 0.8962
156/156 [==============================] - 39s 253ms/step - loss: 0.3213 - acc: 0.8960 - val_loss: 0.4735 - val_acc: 0.8657
Epoch 26/200

  1/156 [..............................] - ETA: 25s - loss: 0.1649 - acc: 0.9062
  2/156 [..............................] - ETA: 24s - loss: 0.2865 - acc: 0.8750
  3/156 [..............................] - ETA: 24s - loss: 0.3454 - acc: 0.8646
  4/156 [..............................] - ETA: 24s - loss: 0.2986 - acc: 0.8828
  5/156 [..............................] - ETA: 23s - loss: 0.3199 - acc: 0.8812
  6/156 [>.............................] - ETA: 23s - loss: 0.2820 - acc: 0.8958
  7/156 [>.............................] - ETA: 23s - loss: 0.3020 - acc: 0.8929
  8/156 [>.............................] - ETA: 22s - loss: 0.3584 - acc: 0.8867
  9/156 [>.............................] - ETA: 22s - loss: 0.3533 - acc: 0.8924
 10/156 [>.............................] - ETA: 22s - loss: 0.3587 - acc: 0.8969
 11/156 [=>............................] - ETA: 22s - loss: 0.4147 - acc: 0.8835
 12/156 [=>............................] - ETA: 22s - loss: 0.4022 - acc: 0.8854
 13/156 [=>............................] - ETA: 22s - loss: 0.3945 - acc: 0.8870
 14/156 [=>............................] - ETA: 21s - loss: 0.3704 - acc: 0.8929
 15/156 [=>............................] - ETA: 21s - loss: 0.3540 - acc: 0.9000
 16/156 [==>...........................] - ETA: 21s - loss: 0.3429 - acc: 0.9023
 17/156 [==>...........................] - ETA: 21s - loss: 0.3524 - acc: 0.9007
 18/156 [==>...........................] - ETA: 21s - loss: 0.3474 - acc: 0.8976
 19/156 [==>...........................] - ETA: 21s - loss: 0.3387 - acc: 0.8997
 20/156 [==>...........................] - ETA: 20s - loss: 0.3334 - acc: 0.9031
 21/156 [===>..........................] - ETA: 20s - loss: 0.3253 - acc: 0.9033
 22/156 [===>..........................] - ETA: 20s - loss: 0.3146 - acc: 0.9062
 23/156 [===>..........................] - ETA: 20s - loss: 0.3166 - acc: 0.9076
 24/156 [===>..........................] - ETA: 20s - loss: 0.3310 - acc: 0.9062
 25/156 [===>..........................] - ETA: 20s - loss: 0.3455 - acc: 0.9000
 26/156 [====>.........................] - ETA: 19s - loss: 0.3391 - acc: 0.9014
 27/156 [====>.........................] - ETA: 19s - loss: 0.3339 - acc: 0.9028
 28/156 [====>.........................] - ETA: 19s - loss: 0.3312 - acc: 0.9029
 29/156 [====>.........................] - ETA: 19s - loss: 0.3323 - acc: 0.9009
 30/156 [====>.........................] - ETA: 19s - loss: 0.3311 - acc: 0.9031
 31/156 [====>.........................] - ETA: 19s - loss: 0.3304 - acc: 0.9022
 32/156 [=====>........................] - ETA: 18s - loss: 0.3343 - acc: 0.9004
 33/156 [=====>........................] - ETA: 18s - loss: 0.3264 - acc: 0.9025
 34/156 [=====>........................] - ETA: 18s - loss: 0.3318 - acc: 0.9026
 35/156 [=====>........................] - ETA: 18s - loss: 0.3484 - acc: 0.8991
 36/156 [=====>........................] - ETA: 18s - loss: 0.3518 - acc: 0.8967
 37/156 [======>.......................] - ETA: 18s - loss: 0.3584 - acc: 0.8944
 38/156 [======>.......................] - ETA: 17s - loss: 0.3510 - acc: 0.8964
 39/156 [======>.......................] - ETA: 17s - loss: 0.3543 - acc: 0.8958
 40/156 [======>.......................] - ETA: 17s - loss: 0.3519 - acc: 0.8977
 41/156 [======>.......................] - ETA: 17s - loss: 0.3461 - acc: 0.8994
 42/156 [=======>......................] - ETA: 17s - loss: 0.3461 - acc: 0.8973
 43/156 [=======>......................] - ETA: 17s - loss: 0.3484 - acc: 0.8953
 44/156 [=======>......................] - ETA: 17s - loss: 0.3478 - acc: 0.8963
 45/156 [=======>......................] - ETA: 16s - loss: 0.3437 - acc: 0.8965
 46/156 [=======>......................] - ETA: 16s - loss: 0.3435 - acc: 0.8967
 47/156 [========>.....................] - ETA: 16s - loss: 0.3420 - acc: 0.8963
 48/156 [========>.....................] - ETA: 16s - loss: 0.3382 - acc: 0.8965
 49/156 [========>.....................] - ETA: 16s - loss: 0.3355 - acc: 0.8967
 50/156 [========>.....................] - ETA: 16s - loss: 0.3360 - acc: 0.8950
 51/156 [========>.....................] - ETA: 15s - loss: 0.3334 - acc: 0.8952
 52/156 [=========>....................] - ETA: 15s - loss: 0.3341 - acc: 0.8948
 53/156 [=========>....................] - ETA: 15s - loss: 0.3336 - acc: 0.8945
 54/156 [=========>....................] - ETA: 15s - loss: 0.3366 - acc: 0.8935
 55/156 [=========>....................] - ETA: 15s - loss: 0.3404 - acc: 0.8926
 56/156 [=========>....................] - ETA: 15s - loss: 0.3397 - acc: 0.8934
 57/156 [=========>....................] - ETA: 15s - loss: 0.3368 - acc: 0.8942
 58/156 [==========>...................] - ETA: 14s - loss: 0.3384 - acc: 0.8939
 59/156 [==========>...................] - ETA: 14s - loss: 0.3409 - acc: 0.8919
 60/156 [==========>...................] - ETA: 14s - loss: 0.3454 - acc: 0.8901
 61/156 [==========>...................] - ETA: 14s - loss: 0.3482 - acc: 0.8909
 62/156 [==========>...................] - ETA: 14s - loss: 0.3469 - acc: 0.8911
 63/156 [===========>..................] - ETA: 14s - loss: 0.3463 - acc: 0.8924
 64/156 [===========>..................] - ETA: 14s - loss: 0.3455 - acc: 0.8921
 65/156 [===========>..................] - ETA: 13s - loss: 0.3428 - acc: 0.8923
 66/156 [===========>..................] - ETA: 13s - loss: 0.3393 - acc: 0.8930
 67/156 [===========>..................] - ETA: 13s - loss: 0.3382 - acc: 0.8937
 68/156 [============>.................] - ETA: 13s - loss: 0.3398 - acc: 0.8929
 69/156 [============>.................] - ETA: 13s - loss: 0.3420 - acc: 0.8927
 70/156 [============>.................] - ETA: 13s - loss: 0.3495 - acc: 0.8911
 71/156 [============>.................] - ETA: 13s - loss: 0.3472 - acc: 0.8922
 72/156 [============>.................] - ETA: 12s - loss: 0.3445 - acc: 0.8928
 73/156 [=============>................] - ETA: 12s - loss: 0.3436 - acc: 0.8921
 74/156 [=============>................] - ETA: 12s - loss: 0.3456 - acc: 0.8915
 75/156 [=============>................] - ETA: 12s - loss: 0.3428 - acc: 0.8917
 76/156 [=============>................] - ETA: 12s - loss: 0.3442 - acc: 0.8914
 77/156 [=============>................] - ETA: 12s - loss: 0.3421 - acc: 0.8920
 78/156 [==============>...............] - ETA: 12s - loss: 0.3414 - acc: 0.8918
 79/156 [==============>...............] - ETA: 11s - loss: 0.3448 - acc: 0.8912
 80/156 [==============>...............] - ETA: 11s - loss: 0.3488 - acc: 0.8902
 81/156 [==============>...............] - ETA: 11s - loss: 0.3471 - acc: 0.8900
 82/156 [==============>...............] - ETA: 11s - loss: 0.3449 - acc: 0.8902
 83/156 [==============>...............] - ETA: 11s - loss: 0.3448 - acc: 0.8904
 84/156 [===============>..............] - ETA: 11s - loss: 0.3454 - acc: 0.8906
 85/156 [===============>..............] - ETA: 11s - loss: 0.3463 - acc: 0.8904
 86/156 [===============>..............] - ETA: 10s - loss: 0.3441 - acc: 0.8910
 87/156 [===============>..............] - ETA: 10s - loss: 0.3460 - acc: 0.8904
 88/156 [===============>..............] - ETA: 10s - loss: 0.3466 - acc: 0.8899
 89/156 [================>.............] - ETA: 10s - loss: 0.3484 - acc: 0.8897
 90/156 [================>.............] - ETA: 10s - loss: 0.3479 - acc: 0.8896
 91/156 [================>.............] - ETA: 10s - loss: 0.3539 - acc: 0.8891
 92/156 [================>.............] - ETA: 9s - loss: 0.3512 - acc: 0.8903 
 93/156 [================>.............] - ETA: 9s - loss: 0.3509 - acc: 0.8901
 94/156 [=================>............] - ETA: 9s - loss: 0.3495 - acc: 0.8906
 95/156 [=================>............] - ETA: 9s - loss: 0.3488 - acc: 0.8911
 96/156 [=================>............] - ETA: 9s - loss: 0.3484 - acc: 0.8913
 97/156 [=================>............] - ETA: 9s - loss: 0.3472 - acc: 0.8918
 98/156 [=================>............] - ETA: 9s - loss: 0.3505 - acc: 0.8909
 99/156 [==================>...........] - ETA: 8s - loss: 0.3503 - acc: 0.8911
100/156 [==================>...........] - ETA: 8s - loss: 0.3524 - acc: 0.8903
101/156 [==================>...........] - ETA: 8s - loss: 0.3519 - acc: 0.8902
102/156 [==================>...........] - ETA: 8s - loss: 0.3553 - acc: 0.8894
103/156 [==================>...........] - ETA: 8s - loss: 0.3577 - acc: 0.8883
104/156 [===================>..........] - ETA: 8s - loss: 0.3587 - acc: 0.8879
105/156 [===================>..........] - ETA: 7s - loss: 0.3603 - acc: 0.8881
106/156 [===================>..........] - ETA: 7s - loss: 0.3592 - acc: 0.8886
107/156 [===================>..........] - ETA: 7s - loss: 0.3590 - acc: 0.8887
108/156 [===================>..........] - ETA: 7s - loss: 0.3606 - acc: 0.8886
109/156 [===================>..........] - ETA: 7s - loss: 0.3599 - acc: 0.8888
110/156 [====================>.........] - ETA: 7s - loss: 0.3576 - acc: 0.8895
111/156 [====================>.........] - ETA: 7s - loss: 0.3575 - acc: 0.8891
112/156 [====================>.........] - ETA: 6s - loss: 0.3554 - acc: 0.8898
113/156 [====================>.........] - ETA: 6s - loss: 0.3558 - acc: 0.8897
114/156 [====================>.........] - ETA: 6s - loss: 0.3555 - acc: 0.8898
115/156 [=====================>........] - ETA: 6s - loss: 0.3550 - acc: 0.8899
116/156 [=====================>........] - ETA: 6s - loss: 0.3546 - acc: 0.8895
117/156 [=====================>........] - ETA: 6s - loss: 0.3522 - acc: 0.8905
118/156 [=====================>........] - ETA: 5s - loss: 0.3530 - acc: 0.8904
119/156 [=====================>........] - ETA: 5s - loss: 0.3513 - acc: 0.8910
120/156 [======================>.......] - ETA: 5s - loss: 0.3512 - acc: 0.8906
121/156 [======================>.......] - ETA: 5s - loss: 0.3543 - acc: 0.8905
122/156 [======================>.......] - ETA: 5s - loss: 0.3571 - acc: 0.8899
123/156 [======================>.......] - ETA: 5s - loss: 0.3564 - acc: 0.8897
124/156 [======================>.......] - ETA: 5s - loss: 0.3571 - acc: 0.8896
125/156 [=======================>......] - ETA: 4s - loss: 0.3568 - acc: 0.8895
126/156 [=======================>......] - ETA: 4s - loss: 0.3549 - acc: 0.8901
127/156 [=======================>......] - ETA: 4s - loss: 0.3534 - acc: 0.8905
128/156 [=======================>......] - ETA: 4s - loss: 0.3584 - acc: 0.8896
129/156 [=======================>......] - ETA: 4s - loss: 0.3588 - acc: 0.8895
130/156 [========================>.....] - ETA: 4s - loss: 0.3587 - acc: 0.8897
131/156 [========================>.....] - ETA: 3s - loss: 0.3602 - acc: 0.8888
132/156 [========================>.....] - ETA: 3s - loss: 0.3611 - acc: 0.8890
133/156 [========================>.....] - ETA: 3s - loss: 0.3590 - acc: 0.8896
134/156 [========================>.....] - ETA: 3s - loss: 0.3568 - acc: 0.8904
135/156 [========================>.....] - ETA: 3s - loss: 0.3574 - acc: 0.8900
136/156 [=========================>....] - ETA: 3s - loss: 0.3567 - acc: 0.8904
137/156 [=========================>....] - ETA: 2s - loss: 0.3547 - acc: 0.8910
138/156 [=========================>....] - ETA: 2s - loss: 0.3549 - acc: 0.8913
139/156 [=========================>....] - ETA: 2s - loss: 0.3542 - acc: 0.8912
140/156 [=========================>....] - ETA: 2s - loss: 0.3534 - acc: 0.8915
141/156 [==========================>...] - ETA: 2s - loss: 0.3538 - acc: 0.8916
142/156 [==========================>...] - ETA: 2s - loss: 0.3542 - acc: 0.8913
143/156 [==========================>...] - ETA: 2s - loss: 0.3536 - acc: 0.8914
144/156 [==========================>...] - ETA: 1s - loss: 0.3541 - acc: 0.8911
145/156 [==========================>...] - ETA: 1s - loss: 0.3547 - acc: 0.8909
146/156 [===========================>..] - ETA: 1s - loss: 0.3528 - acc: 0.8915
147/156 [===========================>..] - ETA: 1s - loss: 0.3527 - acc: 0.8914
148/156 [===========================>..] - ETA: 1s - loss: 0.3516 - acc: 0.8917
149/156 [===========================>..] - ETA: 1s - loss: 0.3510 - acc: 0.8918
150/156 [===========================>..] - ETA: 0s - loss: 0.3514 - acc: 0.8915
151/156 [============================>.] - ETA: 0s - loss: 0.3526 - acc: 0.8911
152/156 [============================>.] - ETA: 0s - loss: 0.3525 - acc: 0.8912
153/156 [============================>.] - ETA: 0s - loss: 0.3508 - acc: 0.8917
154/156 [============================>.] - ETA: 0s - loss: 0.3525 - acc: 0.8912
155/156 [============================>.] - ETA: 0s - loss: 0.3529 - acc: 0.8911
156/156 [==============================] - 39s 250ms/step - loss: 0.3532 - acc: 0.8910 - val_loss: 0.5440 - val_acc: 0.8483
Epoch 27/200

  1/156 [..............................] - ETA: 24s - loss: 0.2692 - acc: 0.8438
  2/156 [..............................] - ETA: 24s - loss: 0.4906 - acc: 0.8594
  3/156 [..............................] - ETA: 23s - loss: 0.4701 - acc: 0.8854
  4/156 [..............................] - ETA: 23s - loss: 0.4347 - acc: 0.8828
  5/156 [..............................] - ETA: 23s - loss: 0.4362 - acc: 0.8875
  6/156 [>.............................] - ETA: 23s - loss: 0.6143 - acc: 0.8698
  7/156 [>.............................] - ETA: 22s - loss: 0.5996 - acc: 0.8571
  8/156 [>.............................] - ETA: 23s - loss: 0.5745 - acc: 0.8594
  9/156 [>.............................] - ETA: 22s - loss: 0.5684 - acc: 0.8507
 10/156 [>.............................] - ETA: 22s - loss: 0.5693 - acc: 0.8594
 11/156 [=>............................] - ETA: 22s - loss: 0.5514 - acc: 0.8608
 12/156 [=>............................] - ETA: 22s - loss: 0.5362 - acc: 0.8620
 13/156 [=>............................] - ETA: 22s - loss: 0.5099 - acc: 0.8702
 14/156 [=>............................] - ETA: 22s - loss: 0.5098 - acc: 0.8638
 15/156 [=>............................] - ETA: 21s - loss: 0.4939 - acc: 0.8688
 16/156 [==>...........................] - ETA: 21s - loss: 0.4708 - acc: 0.8730
 17/156 [==>...........................] - ETA: 21s - loss: 0.4500 - acc: 0.8787
 18/156 [==>...........................] - ETA: 20s - loss: 0.4250 - acc: 0.8854
 19/156 [==>...........................] - ETA: 20s - loss: 0.4086 - acc: 0.8898
 20/156 [==>...........................] - ETA: 20s - loss: 0.3975 - acc: 0.8922
 21/156 [===>..........................] - ETA: 20s - loss: 0.3886 - acc: 0.8943
 22/156 [===>..........................] - ETA: 20s - loss: 0.3779 - acc: 0.8963
 23/156 [===>..........................] - ETA: 19s - loss: 0.3683 - acc: 0.8981
 24/156 [===>..........................] - ETA: 19s - loss: 0.3728 - acc: 0.8984
 25/156 [===>..........................] - ETA: 19s - loss: 0.3672 - acc: 0.8988
 26/156 [====>.........................] - ETA: 19s - loss: 0.3642 - acc: 0.8990
 27/156 [====>.........................] - ETA: 19s - loss: 0.3564 - acc: 0.8993
 28/156 [====>.........................] - ETA: 19s - loss: 0.3453 - acc: 0.9029
 29/156 [====>.........................] - ETA: 19s - loss: 0.3340 - acc: 0.9062
 30/156 [====>.........................] - ETA: 18s - loss: 0.3266 - acc: 0.9073
 31/156 [====>.........................] - ETA: 18s - loss: 0.3186 - acc: 0.9093
 32/156 [=====>........................] - ETA: 18s - loss: 0.3160 - acc: 0.9102
 33/156 [=====>........................] - ETA: 18s - loss: 0.3136 - acc: 0.9100
 34/156 [=====>........................] - ETA: 18s - loss: 0.3068 - acc: 0.9127
 35/156 [=====>........................] - ETA: 18s - loss: 0.3060 - acc: 0.9125
 36/156 [=====>........................] - ETA: 18s - loss: 0.3036 - acc: 0.9115
 37/156 [======>.......................] - ETA: 17s - loss: 0.3012 - acc: 0.9122
 38/156 [======>.......................] - ETA: 17s - loss: 0.3080 - acc: 0.9095
 39/156 [======>.......................] - ETA: 17s - loss: 0.3076 - acc: 0.9103
 40/156 [======>.......................] - ETA: 17s - loss: 0.3064 - acc: 0.9102
 41/156 [======>.......................] - ETA: 17s - loss: 0.3094 - acc: 0.9101
 42/156 [=======>......................] - ETA: 17s - loss: 0.3099 - acc: 0.9100
 43/156 [=======>......................] - ETA: 16s - loss: 0.3063 - acc: 0.9106
 44/156 [=======>......................] - ETA: 16s - loss: 0.3075 - acc: 0.9098
 45/156 [=======>......................] - ETA: 16s - loss: 0.3042 - acc: 0.9104
 46/156 [=======>......................] - ETA: 16s - loss: 0.3023 - acc: 0.9110
 47/156 [========>.....................] - ETA: 16s - loss: 0.2980 - acc: 0.9122
 48/156 [========>.....................] - ETA: 16s - loss: 0.2937 - acc: 0.9134
 49/156 [========>.....................] - ETA: 16s - loss: 0.2915 - acc: 0.9133
 50/156 [========>.....................] - ETA: 15s - loss: 0.2930 - acc: 0.9119
 51/156 [========>.....................] - ETA: 15s - loss: 0.2919 - acc: 0.9118
 52/156 [=========>....................] - ETA: 15s - loss: 0.2940 - acc: 0.9111
 53/156 [=========>....................] - ETA: 15s - loss: 0.2958 - acc: 0.9098
 54/156 [=========>....................] - ETA: 15s - loss: 0.2909 - acc: 0.9115
 55/156 [=========>....................] - ETA: 15s - loss: 0.2897 - acc: 0.9114
 56/156 [=========>....................] - ETA: 15s - loss: 0.2872 - acc: 0.9118
 57/156 [=========>....................] - ETA: 14s - loss: 0.2850 - acc: 0.9128
 58/156 [==========>...................] - ETA: 14s - loss: 0.2818 - acc: 0.9133
 59/156 [==========>...................] - ETA: 14s - loss: 0.2837 - acc: 0.9121
 60/156 [==========>...................] - ETA: 14s - loss: 0.2810 - acc: 0.9130
 61/156 [==========>...................] - ETA: 14s - loss: 0.2782 - acc: 0.9139
 62/156 [==========>...................] - ETA: 14s - loss: 0.2824 - acc: 0.9128
 63/156 [===========>..................] - ETA: 13s - loss: 0.2783 - acc: 0.9142
 64/156 [===========>..................] - ETA: 13s - loss: 0.2744 - acc: 0.9155
 65/156 [===========>..................] - ETA: 13s - loss: 0.2733 - acc: 0.9159
 66/156 [===========>..................] - ETA: 13s - loss: 0.2711 - acc: 0.9162
 67/156 [===========>..................] - ETA: 13s - loss: 0.2687 - acc: 0.9165
 68/156 [============>.................] - ETA: 13s - loss: 0.2664 - acc: 0.9173
 69/156 [============>.................] - ETA: 13s - loss: 0.2640 - acc: 0.9176
 70/156 [============>.................] - ETA: 13s - loss: 0.2633 - acc: 0.9174
 71/156 [============>.................] - ETA: 12s - loss: 0.2609 - acc: 0.9181
 72/156 [============>.................] - ETA: 12s - loss: 0.2594 - acc: 0.9175
 73/156 [=============>................] - ETA: 12s - loss: 0.2575 - acc: 0.9182
 74/156 [=============>................] - ETA: 12s - loss: 0.2550 - acc: 0.9189
 75/156 [=============>................] - ETA: 12s - loss: 0.2537 - acc: 0.9187
 76/156 [=============>................] - ETA: 12s - loss: 0.2534 - acc: 0.9186
 77/156 [=============>................] - ETA: 12s - loss: 0.2509 - acc: 0.9196
 78/156 [==============>...............] - ETA: 11s - loss: 0.2488 - acc: 0.9203
 79/156 [==============>...............] - ETA: 11s - loss: 0.2502 - acc: 0.9201
 80/156 [==============>...............] - ETA: 11s - loss: 0.2480 - acc: 0.9207
 81/156 [==============>...............] - ETA: 11s - loss: 0.2467 - acc: 0.9209
 82/156 [==============>...............] - ETA: 11s - loss: 0.2452 - acc: 0.9219
 83/156 [==============>...............] - ETA: 11s - loss: 0.2440 - acc: 0.9217
 84/156 [===============>..............] - ETA: 11s - loss: 0.2440 - acc: 0.9215
 85/156 [===============>..............] - ETA: 10s - loss: 0.2430 - acc: 0.9221
 86/156 [===============>..............] - ETA: 10s - loss: 0.2406 - acc: 0.9230
 87/156 [===============>..............] - ETA: 10s - loss: 0.2390 - acc: 0.9235
 88/156 [===============>..............] - ETA: 10s - loss: 0.2374 - acc: 0.9240
 89/156 [================>.............] - ETA: 10s - loss: 0.2387 - acc: 0.9245
 90/156 [================>.............] - ETA: 10s - loss: 0.2390 - acc: 0.9240
 91/156 [================>.............] - ETA: 9s - loss: 0.2373 - acc: 0.9248 
 92/156 [================>.............] - ETA: 9s - loss: 0.2361 - acc: 0.9253
 93/156 [================>.............] - ETA: 9s - loss: 0.2347 - acc: 0.9257
 94/156 [=================>............] - ETA: 9s - loss: 0.2343 - acc: 0.9259
 95/156 [=================>............] - ETA: 9s - loss: 0.2321 - acc: 0.9266
 96/156 [=================>............] - ETA: 9s - loss: 0.2301 - acc: 0.9274
 97/156 [=================>............] - ETA: 9s - loss: 0.2291 - acc: 0.9278
 98/156 [=================>............] - ETA: 8s - loss: 0.2286 - acc: 0.9276
 99/156 [==================>...........] - ETA: 8s - loss: 0.2269 - acc: 0.9280
100/156 [==================>...........] - ETA: 8s - loss: 0.2255 - acc: 0.9284
101/156 [==================>...........] - ETA: 8s - loss: 0.2268 - acc: 0.9276
102/156 [==================>...........] - ETA: 8s - loss: 0.2277 - acc: 0.9268
103/156 [==================>...........] - ETA: 8s - loss: 0.2278 - acc: 0.9266
104/156 [===================>..........] - ETA: 8s - loss: 0.2273 - acc: 0.9267
105/156 [===================>..........] - ETA: 7s - loss: 0.2270 - acc: 0.9265
106/156 [===================>..........] - ETA: 7s - loss: 0.2264 - acc: 0.9272
107/156 [===================>..........] - ETA: 7s - loss: 0.2246 - acc: 0.9279
108/156 [===================>..........] - ETA: 7s - loss: 0.2239 - acc: 0.9282
109/156 [===================>..........] - ETA: 7s - loss: 0.2230 - acc: 0.9283
110/156 [====================>.........] - ETA: 7s - loss: 0.2223 - acc: 0.9284
111/156 [====================>.........] - ETA: 6s - loss: 0.2211 - acc: 0.9288
112/156 [====================>.........] - ETA: 6s - loss: 0.2206 - acc: 0.9286
113/156 [====================>.........] - ETA: 6s - loss: 0.2200 - acc: 0.9287
114/156 [====================>.........] - ETA: 6s - loss: 0.2200 - acc: 0.9282
115/156 [=====================>........] - ETA: 6s - loss: 0.2219 - acc: 0.9274
116/156 [=====================>........] - ETA: 6s - loss: 0.2211 - acc: 0.9278
117/156 [=====================>........] - ETA: 6s - loss: 0.2200 - acc: 0.9279
118/156 [=====================>........] - ETA: 5s - loss: 0.2192 - acc: 0.9277
119/156 [=====================>........] - ETA: 5s - loss: 0.2183 - acc: 0.9278
120/156 [======================>.......] - ETA: 5s - loss: 0.2171 - acc: 0.9284
121/156 [======================>.......] - ETA: 5s - loss: 0.2166 - acc: 0.9285
122/156 [======================>.......] - ETA: 5s - loss: 0.2157 - acc: 0.9288
123/156 [======================>.......] - ETA: 5s - loss: 0.2148 - acc: 0.9291
124/156 [======================>.......] - ETA: 4s - loss: 0.2138 - acc: 0.9294
125/156 [=======================>......] - ETA: 4s - loss: 0.2136 - acc: 0.9295
126/156 [=======================>......] - ETA: 4s - loss: 0.2133 - acc: 0.9298
127/156 [=======================>......] - ETA: 4s - loss: 0.2124 - acc: 0.9301
128/156 [=======================>......] - ETA: 4s - loss: 0.2115 - acc: 0.9302
129/156 [=======================>......] - ETA: 4s - loss: 0.2112 - acc: 0.9302
130/156 [========================>.....] - ETA: 4s - loss: 0.2105 - acc: 0.9303
131/156 [========================>.....] - ETA: 3s - loss: 0.2099 - acc: 0.9306
132/156 [========================>.....] - ETA: 3s - loss: 0.2105 - acc: 0.9302
133/156 [========================>.....] - ETA: 3s - loss: 0.2093 - acc: 0.9307
134/156 [========================>.....] - ETA: 3s - loss: 0.2083 - acc: 0.9310
135/156 [========================>.....] - ETA: 3s - loss: 0.2087 - acc: 0.9310
136/156 [=========================>....] - ETA: 3s - loss: 0.2087 - acc: 0.9313
137/156 [=========================>....] - ETA: 2s - loss: 0.2087 - acc: 0.9313
138/156 [=========================>....] - ETA: 2s - loss: 0.2081 - acc: 0.9316
139/156 [=========================>....] - ETA: 2s - loss: 0.2079 - acc: 0.9319
140/156 [=========================>....] - ETA: 2s - loss: 0.2075 - acc: 0.9321
141/156 [==========================>...] - ETA: 2s - loss: 0.2073 - acc: 0.9322
142/156 [==========================>...] - ETA: 2s - loss: 0.2071 - acc: 0.9322
143/156 [==========================>...] - ETA: 2s - loss: 0.2068 - acc: 0.9323
144/156 [==========================>...] - ETA: 1s - loss: 0.2066 - acc: 0.9325
145/156 [==========================>...] - ETA: 1s - loss: 0.2067 - acc: 0.9321
146/156 [===========================>..] - ETA: 1s - loss: 0.2068 - acc: 0.9319
147/156 [===========================>..] - ETA: 1s - loss: 0.2063 - acc: 0.9320
148/156 [===========================>..] - ETA: 1s - loss: 0.2082 - acc: 0.9320
149/156 [===========================>..] - ETA: 1s - loss: 0.2085 - acc: 0.9323
150/156 [===========================>..] - ETA: 0s - loss: 0.2085 - acc: 0.9323
151/156 [============================>.] - ETA: 0s - loss: 0.2075 - acc: 0.9325
152/156 [============================>.] - ETA: 0s - loss: 0.2072 - acc: 0.9326
153/156 [============================>.] - ETA: 0s - loss: 0.2065 - acc: 0.9328
154/156 [============================>.] - ETA: 0s - loss: 0.2057 - acc: 0.9328
155/156 [============================>.] - ETA: 0s - loss: 0.2048 - acc: 0.9333
156/156 [==============================] - 39s 251ms/step - loss: 0.2041 - acc: 0.9335 - val_loss: 0.4471 - val_acc: 0.8641
Epoch 28/200

  1/156 [..............................] - ETA: 25s - loss: 0.2274 - acc: 0.9062
  2/156 [..............................] - ETA: 24s - loss: 0.2887 - acc: 0.8906
  3/156 [..............................] - ETA: 24s - loss: 0.2374 - acc: 0.9167
  4/156 [..............................] - ETA: 24s - loss: 0.2046 - acc: 0.9297
  5/156 [..............................] - ETA: 23s - loss: 0.1730 - acc: 0.9437
  6/156 [>.............................] - ETA: 23s - loss: 0.1771 - acc: 0.9375
  7/156 [>.............................] - ETA: 23s - loss: 0.1668 - acc: 0.9420
  8/156 [>.............................] - ETA: 23s - loss: 0.1580 - acc: 0.9414
  9/156 [>.............................] - ETA: 22s - loss: 0.1535 - acc: 0.9444
 10/156 [>.............................] - ETA: 22s - loss: 0.1406 - acc: 0.9500
 11/156 [=>............................] - ETA: 22s - loss: 0.1623 - acc: 0.9375
 12/156 [=>............................] - ETA: 22s - loss: 0.1535 - acc: 0.9427
 13/156 [=>............................] - ETA: 22s - loss: 0.1587 - acc: 0.9447
 14/156 [=>............................] - ETA: 22s - loss: 0.1595 - acc: 0.9442
 15/156 [=>............................] - ETA: 21s - loss: 0.1667 - acc: 0.9417
 16/156 [==>...........................] - ETA: 21s - loss: 0.1659 - acc: 0.9395
 17/156 [==>...........................] - ETA: 21s - loss: 0.1643 - acc: 0.9412
 18/156 [==>...........................] - ETA: 21s - loss: 0.1699 - acc: 0.9410
 19/156 [==>...........................] - ETA: 21s - loss: 0.1643 - acc: 0.9424
 20/156 [==>...........................] - ETA: 20s - loss: 0.1821 - acc: 0.9406
 21/156 [===>..........................] - ETA: 20s - loss: 0.1801 - acc: 0.9435
 22/156 [===>..........................] - ETA: 20s - loss: 0.1792 - acc: 0.9446
 23/156 [===>..........................] - ETA: 20s - loss: 0.1738 - acc: 0.9470
 24/156 [===>..........................] - ETA: 20s - loss: 0.1735 - acc: 0.9466
 25/156 [===>..........................] - ETA: 20s - loss: 0.1822 - acc: 0.9425
 26/156 [====>.........................] - ETA: 19s - loss: 0.1780 - acc: 0.9435
 27/156 [====>.........................] - ETA: 19s - loss: 0.1857 - acc: 0.9410
 28/156 [====>.........................] - ETA: 19s - loss: 0.1812 - acc: 0.9420
 29/156 [====>.........................] - ETA: 19s - loss: 0.1818 - acc: 0.9407
 30/156 [====>.........................] - ETA: 19s - loss: 0.1887 - acc: 0.9375
 31/156 [====>.........................] - ETA: 19s - loss: 0.1880 - acc: 0.9375
 32/156 [=====>........................] - ETA: 18s - loss: 0.1843 - acc: 0.9385
 33/156 [=====>........................] - ETA: 18s - loss: 0.1843 - acc: 0.9384
 34/156 [=====>........................] - ETA: 18s - loss: 0.1812 - acc: 0.9384
 35/156 [=====>........................] - ETA: 18s - loss: 0.1904 - acc: 0.9366
 36/156 [=====>........................] - ETA: 18s - loss: 0.1900 - acc: 0.9366
 37/156 [======>.......................] - ETA: 18s - loss: 0.1893 - acc: 0.9375
 38/156 [======>.......................] - ETA: 17s - loss: 0.1940 - acc: 0.9359
 39/156 [======>.......................] - ETA: 17s - loss: 0.1926 - acc: 0.9359
 40/156 [======>.......................] - ETA: 17s - loss: 0.1893 - acc: 0.9375
 41/156 [======>.......................] - ETA: 17s - loss: 0.1888 - acc: 0.9367
 42/156 [=======>......................] - ETA: 17s - loss: 0.1859 - acc: 0.9375
 43/156 [=======>......................] - ETA: 17s - loss: 0.1844 - acc: 0.9375
 44/156 [=======>......................] - ETA: 17s - loss: 0.1869 - acc: 0.9354
 45/156 [=======>......................] - ETA: 16s - loss: 0.1871 - acc: 0.9340
 46/156 [=======>......................] - ETA: 16s - loss: 0.1866 - acc: 0.9341
 47/156 [========>.....................] - ETA: 16s - loss: 0.1858 - acc: 0.9342
 48/156 [========>.....................] - ETA: 16s - loss: 0.1854 - acc: 0.9349
 49/156 [========>.....................] - ETA: 16s - loss: 0.1861 - acc: 0.9356
 50/156 [========>.....................] - ETA: 16s - loss: 0.1871 - acc: 0.9356
 51/156 [========>.....................] - ETA: 15s - loss: 0.1848 - acc: 0.9363
 52/156 [=========>....................] - ETA: 15s - loss: 0.1835 - acc: 0.9363
 53/156 [=========>....................] - ETA: 15s - loss: 0.1841 - acc: 0.9357
 54/156 [=========>....................] - ETA: 15s - loss: 0.1844 - acc: 0.9352
 55/156 [=========>....................] - ETA: 15s - loss: 0.1835 - acc: 0.9358
 56/156 [=========>....................] - ETA: 15s - loss: 0.1838 - acc: 0.9353
 57/156 [=========>....................] - ETA: 15s - loss: 0.1849 - acc: 0.9353
 58/156 [==========>...................] - ETA: 14s - loss: 0.1837 - acc: 0.9359
 59/156 [==========>...................] - ETA: 14s - loss: 0.1836 - acc: 0.9359
 60/156 [==========>...................] - ETA: 14s - loss: 0.1831 - acc: 0.9359
 61/156 [==========>...................] - ETA: 14s - loss: 0.1826 - acc: 0.9360
 62/156 [==========>...................] - ETA: 14s - loss: 0.1817 - acc: 0.9365
 63/156 [===========>..................] - ETA: 14s - loss: 0.1810 - acc: 0.9365
 64/156 [===========>..................] - ETA: 14s - loss: 0.1836 - acc: 0.9360
 65/156 [===========>..................] - ETA: 13s - loss: 0.1829 - acc: 0.9365
 66/156 [===========>..................] - ETA: 13s - loss: 0.1829 - acc: 0.9366
 67/156 [===========>..................] - ETA: 13s - loss: 0.1828 - acc: 0.9366
 68/156 [============>.................] - ETA: 13s - loss: 0.1841 - acc: 0.9357
 69/156 [============>.................] - ETA: 13s - loss: 0.1836 - acc: 0.9357
 70/156 [============>.................] - ETA: 13s - loss: 0.1839 - acc: 0.9353
 71/156 [============>.................] - ETA: 13s - loss: 0.1821 - acc: 0.9362
 72/156 [============>.................] - ETA: 12s - loss: 0.1807 - acc: 0.9366
 73/156 [=============>................] - ETA: 12s - loss: 0.1811 - acc: 0.9371
 74/156 [=============>................] - ETA: 12s - loss: 0.1825 - acc: 0.9367
 75/156 [=============>................] - ETA: 12s - loss: 0.1809 - acc: 0.9371
 76/156 [=============>................] - ETA: 12s - loss: 0.1801 - acc: 0.9371
 77/156 [=============>................] - ETA: 12s - loss: 0.1823 - acc: 0.9367
 78/156 [==============>...............] - ETA: 12s - loss: 0.1813 - acc: 0.9363
 79/156 [==============>...............] - ETA: 11s - loss: 0.1794 - acc: 0.9371
 80/156 [==============>...............] - ETA: 11s - loss: 0.1790 - acc: 0.9375
 81/156 [==============>...............] - ETA: 11s - loss: 0.1777 - acc: 0.9379
 82/156 [==============>...............] - ETA: 11s - loss: 0.1773 - acc: 0.9383
 83/156 [==============>...............] - ETA: 11s - loss: 0.1778 - acc: 0.9379
 84/156 [===============>..............] - ETA: 11s - loss: 0.1766 - acc: 0.9382
 85/156 [===============>..............] - ETA: 10s - loss: 0.1807 - acc: 0.9379
 86/156 [===============>..............] - ETA: 10s - loss: 0.1792 - acc: 0.9386
 87/156 [===============>..............] - ETA: 10s - loss: 0.1823 - acc: 0.9379
 88/156 [===============>..............] - ETA: 10s - loss: 0.1822 - acc: 0.9386
 89/156 [================>.............] - ETA: 10s - loss: 0.1830 - acc: 0.9382
 90/156 [================>.............] - ETA: 10s - loss: 0.1820 - acc: 0.9389
 91/156 [================>.............] - ETA: 10s - loss: 0.1821 - acc: 0.9385
 92/156 [================>.............] - ETA: 9s - loss: 0.1817 - acc: 0.9389 
 93/156 [================>.............] - ETA: 9s - loss: 0.1823 - acc: 0.9388
 94/156 [=================>............] - ETA: 9s - loss: 0.1812 - acc: 0.9395
 95/156 [=================>............] - ETA: 9s - loss: 0.1801 - acc: 0.9398
 96/156 [=================>............] - ETA: 9s - loss: 0.1830 - acc: 0.9395
 97/156 [=================>............] - ETA: 9s - loss: 0.1818 - acc: 0.9401
 98/156 [=================>............] - ETA: 9s - loss: 0.1805 - acc: 0.9404
 99/156 [==================>...........] - ETA: 8s - loss: 0.1810 - acc: 0.9403
100/156 [==================>...........] - ETA: 8s - loss: 0.1800 - acc: 0.9406
101/156 [==================>...........] - ETA: 8s - loss: 0.1800 - acc: 0.9403
102/156 [==================>...........] - ETA: 8s - loss: 0.1785 - acc: 0.9409
103/156 [==================>...........] - ETA: 8s - loss: 0.1784 - acc: 0.9402
104/156 [===================>..........] - ETA: 8s - loss: 0.1773 - acc: 0.9405
105/156 [===================>..........] - ETA: 7s - loss: 0.1759 - acc: 0.9411
106/156 [===================>..........] - ETA: 7s - loss: 0.1772 - acc: 0.9407
107/156 [===================>..........] - ETA: 7s - loss: 0.1774 - acc: 0.9410
108/156 [===================>..........] - ETA: 7s - loss: 0.1763 - acc: 0.9413
109/156 [===================>..........] - ETA: 7s - loss: 0.1758 - acc: 0.9415
110/156 [====================>.........] - ETA: 7s - loss: 0.1752 - acc: 0.9415
111/156 [====================>.........] - ETA: 7s - loss: 0.1745 - acc: 0.9417
112/156 [====================>.........] - ETA: 6s - loss: 0.1754 - acc: 0.9417
113/156 [====================>.........] - ETA: 6s - loss: 0.1745 - acc: 0.9422
114/156 [====================>.........] - ETA: 6s - loss: 0.1742 - acc: 0.9419
115/156 [=====================>........] - ETA: 6s - loss: 0.1750 - acc: 0.9416
116/156 [=====================>........] - ETA: 6s - loss: 0.1738 - acc: 0.9421
117/156 [=====================>........] - ETA: 6s - loss: 0.1741 - acc: 0.9420
118/156 [=====================>........] - ETA: 5s - loss: 0.1755 - acc: 0.9415
119/156 [=====================>........] - ETA: 5s - loss: 0.1766 - acc: 0.9412
120/156 [======================>.......] - ETA: 5s - loss: 0.1778 - acc: 0.9406
121/156 [======================>.......] - ETA: 5s - loss: 0.1773 - acc: 0.9406
122/156 [======================>.......] - ETA: 5s - loss: 0.1770 - acc: 0.9406
123/156 [======================>.......] - ETA: 5s - loss: 0.1763 - acc: 0.9408
124/156 [======================>.......] - ETA: 5s - loss: 0.1755 - acc: 0.9410
125/156 [=======================>......] - ETA: 4s - loss: 0.1751 - acc: 0.9413
126/156 [=======================>......] - ETA: 4s - loss: 0.1763 - acc: 0.9412
127/156 [=======================>......] - ETA: 4s - loss: 0.1755 - acc: 0.9417
128/156 [=======================>......] - ETA: 4s - loss: 0.1779 - acc: 0.9407
129/156 [=======================>......] - ETA: 4s - loss: 0.1793 - acc: 0.9406
130/156 [========================>.....] - ETA: 4s - loss: 0.1785 - acc: 0.9409
131/156 [========================>.....] - ETA: 3s - loss: 0.1789 - acc: 0.9408
132/156 [========================>.....] - ETA: 3s - loss: 0.1799 - acc: 0.9406
133/156 [========================>.....] - ETA: 3s - loss: 0.1798 - acc: 0.9406
134/156 [========================>.....] - ETA: 3s - loss: 0.1799 - acc: 0.9403
135/156 [========================>.....] - ETA: 3s - loss: 0.1793 - acc: 0.9403
136/156 [=========================>....] - ETA: 3s - loss: 0.1789 - acc: 0.9405
137/156 [=========================>....] - ETA: 2s - loss: 0.1780 - acc: 0.9409
138/156 [=========================>....] - ETA: 2s - loss: 0.1776 - acc: 0.9411
139/156 [=========================>....] - ETA: 2s - loss: 0.1786 - acc: 0.9406
140/156 [=========================>....] - ETA: 2s - loss: 0.1785 - acc: 0.9408
141/156 [==========================>...] - ETA: 2s - loss: 0.1792 - acc: 0.9408
142/156 [==========================>...] - ETA: 2s - loss: 0.1785 - acc: 0.9412
143/156 [==========================>...] - ETA: 2s - loss: 0.1791 - acc: 0.9406
144/156 [==========================>...] - ETA: 1s - loss: 0.1783 - acc: 0.9410
145/156 [==========================>...] - ETA: 1s - loss: 0.1792 - acc: 0.9405
146/156 [===========================>..] - ETA: 1s - loss: 0.1783 - acc: 0.9409
147/156 [===========================>..] - ETA: 1s - loss: 0.1796 - acc: 0.9405
148/156 [===========================>..] - ETA: 1s - loss: 0.1800 - acc: 0.9402
149/156 [===========================>..] - ETA: 1s - loss: 0.1808 - acc: 0.9400
150/156 [===========================>..] - ETA: 0s - loss: 0.1811 - acc: 0.9396
151/156 [============================>.] - ETA: 0s - loss: 0.1805 - acc: 0.9398
152/156 [============================>.] - ETA: 0s - loss: 0.1802 - acc: 0.9400
153/156 [============================>.] - ETA: 0s - loss: 0.1806 - acc: 0.9397
154/156 [============================>.] - ETA: 0s - loss: 0.1803 - acc: 0.9397
155/156 [============================>.] - ETA: 0s - loss: 0.1816 - acc: 0.9395
156/156 [==============================] - 39s 251ms/step - loss: 0.1812 - acc: 0.9393 - val_loss: 0.4706 - val_acc: 0.8652
Epoch 29/200

  1/156 [..............................] - ETA: 25s - loss: 0.5219 - acc: 0.8125
  2/156 [..............................] - ETA: 24s - loss: 0.3067 - acc: 0.8906
  3/156 [..............................] - ETA: 23s - loss: 0.3113 - acc: 0.9062
  4/156 [..............................] - ETA: 23s - loss: 0.2740 - acc: 0.9219
  5/156 [..............................] - ETA: 23s - loss: 0.2669 - acc: 0.9250
  6/156 [>.............................] - ETA: 23s - loss: 0.2379 - acc: 0.9375
  7/156 [>.............................] - ETA: 23s - loss: 0.2074 - acc: 0.9464
  8/156 [>.............................] - ETA: 23s - loss: 0.2198 - acc: 0.9414
  9/156 [>.............................] - ETA: 23s - loss: 0.2146 - acc: 0.9375
 10/156 [>.............................] - ETA: 22s - loss: 0.2189 - acc: 0.9375
 11/156 [=>............................] - ETA: 22s - loss: 0.2142 - acc: 0.9375
 12/156 [=>............................] - ETA: 22s - loss: 0.2172 - acc: 0.9401
 13/156 [=>............................] - ETA: 22s - loss: 0.2075 - acc: 0.9423
 14/156 [=>............................] - ETA: 22s - loss: 0.1982 - acc: 0.9464
 15/156 [=>............................] - ETA: 21s - loss: 0.1962 - acc: 0.9479
 16/156 [==>...........................] - ETA: 21s - loss: 0.1849 - acc: 0.9512
 17/156 [==>...........................] - ETA: 21s - loss: 0.1844 - acc: 0.9504
 18/156 [==>...........................] - ETA: 21s - loss: 0.1787 - acc: 0.9514
 19/156 [==>...........................] - ETA: 21s - loss: 0.1879 - acc: 0.9490
 20/156 [==>...........................] - ETA: 21s - loss: 0.1794 - acc: 0.9516
 21/156 [===>..........................] - ETA: 20s - loss: 0.1774 - acc: 0.9524
 22/156 [===>..........................] - ETA: 20s - loss: 0.1763 - acc: 0.9517
 23/156 [===>..........................] - ETA: 20s - loss: 0.1791 - acc: 0.9497
 24/156 [===>..........................] - ETA: 20s - loss: 0.1786 - acc: 0.9492
 25/156 [===>..........................] - ETA: 20s - loss: 0.1754 - acc: 0.9500
 26/156 [====>.........................] - ETA: 20s - loss: 0.1813 - acc: 0.9483
 27/156 [====>.........................] - ETA: 19s - loss: 0.1768 - acc: 0.9491
 28/156 [====>.........................] - ETA: 19s - loss: 0.1760 - acc: 0.9475
 29/156 [====>.........................] - ETA: 19s - loss: 0.1706 - acc: 0.9494
 30/156 [====>.........................] - ETA: 19s - loss: 0.1705 - acc: 0.9490
 31/156 [====>.........................] - ETA: 19s - loss: 0.1664 - acc: 0.9506
 32/156 [=====>........................] - ETA: 19s - loss: 0.1654 - acc: 0.9502
 33/156 [=====>........................] - ETA: 18s - loss: 0.1664 - acc: 0.9498
 34/156 [=====>........................] - ETA: 18s - loss: 0.1643 - acc: 0.9504
 35/156 [=====>........................] - ETA: 18s - loss: 0.1647 - acc: 0.9500
 36/156 [=====>........................] - ETA: 18s - loss: 0.1615 - acc: 0.9505
 37/156 [======>.......................] - ETA: 18s - loss: 0.1696 - acc: 0.9485
 38/156 [======>.......................] - ETA: 18s - loss: 0.1661 - acc: 0.9498
 39/156 [======>.......................] - ETA: 17s - loss: 0.1641 - acc: 0.9511
 40/156 [======>.......................] - ETA: 17s - loss: 0.1625 - acc: 0.9523
 41/156 [======>.......................] - ETA: 17s - loss: 0.1637 - acc: 0.9520
 42/156 [=======>......................] - ETA: 17s - loss: 0.1612 - acc: 0.9524
 43/156 [=======>......................] - ETA: 17s - loss: 0.1604 - acc: 0.9520
 44/156 [=======>......................] - ETA: 17s - loss: 0.1582 - acc: 0.9524
 45/156 [=======>......................] - ETA: 16s - loss: 0.1622 - acc: 0.9507
 46/156 [=======>......................] - ETA: 16s - loss: 0.1601 - acc: 0.9511
 47/156 [========>.....................] - ETA: 16s - loss: 0.1577 - acc: 0.9521
 48/156 [========>.....................] - ETA: 16s - loss: 0.1564 - acc: 0.9525
 49/156 [========>.....................] - ETA: 16s - loss: 0.1559 - acc: 0.9522
 50/156 [========>.....................] - ETA: 16s - loss: 0.1563 - acc: 0.9513
 51/156 [========>.....................] - ETA: 16s - loss: 0.1624 - acc: 0.9510
 52/156 [=========>....................] - ETA: 15s - loss: 0.1611 - acc: 0.9513
 53/156 [=========>....................] - ETA: 15s - loss: 0.1582 - acc: 0.9522
 54/156 [=========>....................] - ETA: 15s - loss: 0.1586 - acc: 0.9514
 55/156 [=========>....................] - ETA: 15s - loss: 0.1594 - acc: 0.9506
 56/156 [=========>....................] - ETA: 15s - loss: 0.1635 - acc: 0.9498
 57/156 [=========>....................] - ETA: 15s - loss: 0.1629 - acc: 0.9496
 58/156 [==========>...................] - ETA: 14s - loss: 0.1614 - acc: 0.9499
 59/156 [==========>...................] - ETA: 14s - loss: 0.1593 - acc: 0.9507
 60/156 [==========>...................] - ETA: 14s - loss: 0.1608 - acc: 0.9500
 61/156 [==========>...................] - ETA: 14s - loss: 0.1619 - acc: 0.9498
 62/156 [==========>...................] - ETA: 14s - loss: 0.1642 - acc: 0.9486
 63/156 [===========>..................] - ETA: 14s - loss: 0.1648 - acc: 0.9489
 64/156 [===========>..................] - ETA: 14s - loss: 0.1652 - acc: 0.9487
 65/156 [===========>..................] - ETA: 13s - loss: 0.1643 - acc: 0.9490
 66/156 [===========>..................] - ETA: 13s - loss: 0.1625 - acc: 0.9493
 67/156 [===========>..................] - ETA: 13s - loss: 0.1607 - acc: 0.9501
 68/156 [============>.................] - ETA: 13s - loss: 0.1610 - acc: 0.9494
 69/156 [============>.................] - ETA: 13s - loss: 0.1611 - acc: 0.9488
 70/156 [============>.................] - ETA: 13s - loss: 0.1615 - acc: 0.9487
 71/156 [============>.................] - ETA: 13s - loss: 0.1597 - acc: 0.9494
 72/156 [============>.................] - ETA: 12s - loss: 0.1601 - acc: 0.9488
 73/156 [=============>................] - ETA: 12s - loss: 0.1581 - acc: 0.9495
 74/156 [=============>................] - ETA: 12s - loss: 0.1580 - acc: 0.9493
 75/156 [=============>................] - ETA: 12s - loss: 0.1591 - acc: 0.9492
 76/156 [=============>................] - ETA: 12s - loss: 0.1577 - acc: 0.9494
 77/156 [=============>................] - ETA: 12s - loss: 0.1566 - acc: 0.9497
 78/156 [==============>...............] - ETA: 12s - loss: 0.1564 - acc: 0.9499
 79/156 [==============>...............] - ETA: 11s - loss: 0.1548 - acc: 0.9506
 80/156 [==============>...............] - ETA: 11s - loss: 0.1533 - acc: 0.9512
 81/156 [==============>...............] - ETA: 11s - loss: 0.1569 - acc: 0.9502
 82/156 [==============>...............] - ETA: 11s - loss: 0.1557 - acc: 0.9505
 83/156 [==============>...............] - ETA: 11s - loss: 0.1562 - acc: 0.9503
 84/156 [===============>..............] - ETA: 11s - loss: 0.1575 - acc: 0.9498
 85/156 [===============>..............] - ETA: 11s - loss: 0.1586 - acc: 0.9496
 86/156 [===============>..............] - ETA: 10s - loss: 0.1600 - acc: 0.9499
 87/156 [===============>..............] - ETA: 10s - loss: 0.1611 - acc: 0.9497
 88/156 [===============>..............] - ETA: 10s - loss: 0.1608 - acc: 0.9499
 89/156 [================>.............] - ETA: 10s - loss: 0.1595 - acc: 0.9505
 90/156 [================>.............] - ETA: 10s - loss: 0.1603 - acc: 0.9503
 91/156 [================>.............] - ETA: 10s - loss: 0.1615 - acc: 0.9499
 92/156 [================>.............] - ETA: 9s - loss: 0.1612 - acc: 0.9497 
 93/156 [================>.............] - ETA: 9s - loss: 0.1605 - acc: 0.9499
 94/156 [=================>............] - ETA: 9s - loss: 0.1590 - acc: 0.9505
 95/156 [=================>............] - ETA: 9s - loss: 0.1602 - acc: 0.9500
 96/156 [=================>............] - ETA: 9s - loss: 0.1601 - acc: 0.9502
 97/156 [=================>............] - ETA: 9s - loss: 0.1586 - acc: 0.9507
 98/156 [=================>............] - ETA: 9s - loss: 0.1579 - acc: 0.9509
 99/156 [==================>...........] - ETA: 8s - loss: 0.1569 - acc: 0.9514
100/156 [==================>...........] - ETA: 8s - loss: 0.1581 - acc: 0.9513
101/156 [==================>...........] - ETA: 8s - loss: 0.1574 - acc: 0.9514
102/156 [==================>...........] - ETA: 8s - loss: 0.1561 - acc: 0.9519
103/156 [==================>...........] - ETA: 8s - loss: 0.1576 - acc: 0.9515
104/156 [===================>..........] - ETA: 8s - loss: 0.1574 - acc: 0.9513
105/156 [===================>..........] - ETA: 7s - loss: 0.1564 - acc: 0.9518
106/156 [===================>..........] - ETA: 7s - loss: 0.1587 - acc: 0.9508
107/156 [===================>..........] - ETA: 7s - loss: 0.1576 - acc: 0.9512
108/156 [===================>..........] - ETA: 7s - loss: 0.1567 - acc: 0.9514
109/156 [===================>..........] - ETA: 7s - loss: 0.1567 - acc: 0.9515
110/156 [====================>.........] - ETA: 7s - loss: 0.1557 - acc: 0.9520
111/156 [====================>.........] - ETA: 7s - loss: 0.1545 - acc: 0.9524
112/156 [====================>.........] - ETA: 6s - loss: 0.1533 - acc: 0.9528
113/156 [====================>.........] - ETA: 6s - loss: 0.1535 - acc: 0.9527
114/156 [====================>.........] - ETA: 6s - loss: 0.1527 - acc: 0.9529
115/156 [=====================>........] - ETA: 6s - loss: 0.1515 - acc: 0.9533
116/156 [=====================>........] - ETA: 6s - loss: 0.1522 - acc: 0.9531
117/156 [=====================>........] - ETA: 6s - loss: 0.1515 - acc: 0.9533
118/156 [=====================>........] - ETA: 5s - loss: 0.1531 - acc: 0.9529
119/156 [=====================>........] - ETA: 5s - loss: 0.1535 - acc: 0.9527
120/156 [======================>.......] - ETA: 5s - loss: 0.1540 - acc: 0.9526
121/156 [======================>.......] - ETA: 5s - loss: 0.1537 - acc: 0.9527
122/156 [======================>.......] - ETA: 5s - loss: 0.1534 - acc: 0.9531
123/156 [======================>.......] - ETA: 5s - loss: 0.1533 - acc: 0.9530
124/156 [======================>.......] - ETA: 5s - loss: 0.1528 - acc: 0.9531
125/156 [=======================>......] - ETA: 4s - loss: 0.1528 - acc: 0.9525
126/156 [=======================>......] - ETA: 4s - loss: 0.1525 - acc: 0.9524
127/156 [=======================>......] - ETA: 4s - loss: 0.1519 - acc: 0.9525
128/156 [=======================>......] - ETA: 4s - loss: 0.1527 - acc: 0.9524
129/156 [=======================>......] - ETA: 4s - loss: 0.1528 - acc: 0.9523
130/156 [========================>.....] - ETA: 4s - loss: 0.1534 - acc: 0.9524
131/156 [========================>.....] - ETA: 3s - loss: 0.1531 - acc: 0.9528
132/156 [========================>.....] - ETA: 3s - loss: 0.1534 - acc: 0.9524
133/156 [========================>.....] - ETA: 3s - loss: 0.1535 - acc: 0.9521
134/156 [========================>.....] - ETA: 3s - loss: 0.1545 - acc: 0.9515
135/156 [========================>.....] - ETA: 3s - loss: 0.1548 - acc: 0.9509
136/156 [=========================>....] - ETA: 3s - loss: 0.1543 - acc: 0.9511
137/156 [=========================>....] - ETA: 2s - loss: 0.1567 - acc: 0.9505
138/156 [=========================>....] - ETA: 2s - loss: 0.1563 - acc: 0.9506
139/156 [=========================>....] - ETA: 2s - loss: 0.1561 - acc: 0.9508
140/156 [=========================>....] - ETA: 2s - loss: 0.1562 - acc: 0.9507
141/156 [==========================>...] - ETA: 2s - loss: 0.1556 - acc: 0.9510
142/156 [==========================>...] - ETA: 2s - loss: 0.1550 - acc: 0.9511
143/156 [==========================>...] - ETA: 2s - loss: 0.1541 - acc: 0.9515
144/156 [==========================>...] - ETA: 1s - loss: 0.1541 - acc: 0.9514
145/156 [==========================>...] - ETA: 1s - loss: 0.1538 - acc: 0.9517
146/156 [===========================>..] - ETA: 1s - loss: 0.1531 - acc: 0.9518
147/156 [===========================>..] - ETA: 1s - loss: 0.1533 - acc: 0.9520
148/156 [===========================>..] - ETA: 1s - loss: 0.1537 - acc: 0.9519
149/156 [===========================>..] - ETA: 1s - loss: 0.1542 - acc: 0.9518
150/156 [===========================>..] - ETA: 0s - loss: 0.1534 - acc: 0.9521
151/156 [============================>.] - ETA: 0s - loss: 0.1539 - acc: 0.9516
152/156 [============================>.] - ETA: 0s - loss: 0.1533 - acc: 0.9519
153/156 [============================>.] - ETA: 0s - loss: 0.1529 - acc: 0.9520
154/156 [============================>.] - ETA: 0s - loss: 0.1531 - acc: 0.9519
155/156 [============================>.] - ETA: 0s - loss: 0.1539 - acc: 0.9516
156/156 [==============================] - 39s 250ms/step - loss: 0.1544 - acc: 0.9513 - val_loss: 0.4163 - val_acc: 0.8769
Epoch 30/200

  1/156 [..............................] - ETA: 24s - loss: 0.1627 - acc: 0.9375
  2/156 [..............................] - ETA: 23s - loss: 0.1131 - acc: 0.9531
  3/156 [..............................] - ETA: 24s - loss: 0.1101 - acc: 0.9583
  4/156 [..............................] - ETA: 23s - loss: 0.1173 - acc: 0.9453
  5/156 [..............................] - ETA: 23s - loss: 0.1163 - acc: 0.9437
  6/156 [>.............................] - ETA: 23s - loss: 0.1377 - acc: 0.9323
  7/156 [>.............................] - ETA: 23s - loss: 0.1408 - acc: 0.9330
  8/156 [>.............................] - ETA: 22s - loss: 0.1371 - acc: 0.9375
  9/156 [>.............................] - ETA: 22s - loss: 0.1272 - acc: 0.9444
 10/156 [>.............................] - ETA: 22s - loss: 0.1438 - acc: 0.9406
 11/156 [=>............................] - ETA: 22s - loss: 0.1511 - acc: 0.9375
 12/156 [=>............................] - ETA: 22s - loss: 0.1658 - acc: 0.9323
 13/156 [=>............................] - ETA: 22s - loss: 0.1753 - acc: 0.9279
 14/156 [=>............................] - ETA: 21s - loss: 0.1710 - acc: 0.9286
 15/156 [=>............................] - ETA: 21s - loss: 0.1707 - acc: 0.9313
 16/156 [==>...........................] - ETA: 21s - loss: 0.1702 - acc: 0.9316
 17/156 [==>...........................] - ETA: 21s - loss: 0.1703 - acc: 0.9338
 18/156 [==>...........................] - ETA: 21s - loss: 0.1681 - acc: 0.9358
 19/156 [==>...........................] - ETA: 20s - loss: 0.1690 - acc: 0.9342
 20/156 [==>...........................] - ETA: 20s - loss: 0.1638 - acc: 0.9375
 21/156 [===>..........................] - ETA: 20s - loss: 0.1580 - acc: 0.9405
 22/156 [===>..........................] - ETA: 20s - loss: 0.1615 - acc: 0.9389
 23/156 [===>..........................] - ETA: 20s - loss: 0.1742 - acc: 0.9389
 24/156 [===>..........................] - ETA: 20s - loss: 0.1710 - acc: 0.9401
 25/156 [===>..........................] - ETA: 20s - loss: 0.1763 - acc: 0.9387
 26/156 [====>.........................] - ETA: 19s - loss: 0.1854 - acc: 0.9375
 27/156 [====>.........................] - ETA: 19s - loss: 0.1793 - acc: 0.9398
 28/156 [====>.........................] - ETA: 19s - loss: 0.1767 - acc: 0.9420
 29/156 [====>.........................] - ETA: 19s - loss: 0.1727 - acc: 0.9440
 30/156 [====>.........................] - ETA: 19s - loss: 0.1771 - acc: 0.9406
 31/156 [====>.........................] - ETA: 19s - loss: 0.1780 - acc: 0.9385
 32/156 [=====>........................] - ETA: 18s - loss: 0.1761 - acc: 0.9395
 33/156 [=====>........................] - ETA: 18s - loss: 0.1728 - acc: 0.9413
 34/156 [=====>........................] - ETA: 18s - loss: 0.1761 - acc: 0.9403
 35/156 [=====>........................] - ETA: 18s - loss: 0.1722 - acc: 0.9420
 36/156 [=====>........................] - ETA: 18s - loss: 0.1688 - acc: 0.9436
 37/156 [======>.......................] - ETA: 18s - loss: 0.1682 - acc: 0.9434
 38/156 [======>.......................] - ETA: 18s - loss: 0.1646 - acc: 0.9449
 39/156 [======>.......................] - ETA: 17s - loss: 0.1657 - acc: 0.9447
 40/156 [======>.......................] - ETA: 17s - loss: 0.1649 - acc: 0.9453
 41/156 [======>.......................] - ETA: 17s - loss: 0.1696 - acc: 0.9451
 42/156 [=======>......................] - ETA: 17s - loss: 0.1691 - acc: 0.9449
 43/156 [=======>......................] - ETA: 17s - loss: 0.1668 - acc: 0.9462
 44/156 [=======>......................] - ETA: 17s - loss: 0.1715 - acc: 0.9460
 45/156 [=======>......................] - ETA: 16s - loss: 0.1768 - acc: 0.9451
 46/156 [=======>......................] - ETA: 16s - loss: 0.1747 - acc: 0.9457
 47/156 [========>.....................] - ETA: 16s - loss: 0.1743 - acc: 0.9455
 48/156 [========>.....................] - ETA: 16s - loss: 0.1742 - acc: 0.9453
 49/156 [========>.....................] - ETA: 16s - loss: 0.1729 - acc: 0.9458
 50/156 [========>.....................] - ETA: 16s - loss: 0.1747 - acc: 0.9450
 51/156 [========>.....................] - ETA: 16s - loss: 0.1814 - acc: 0.9436
 52/156 [=========>....................] - ETA: 15s - loss: 0.1828 - acc: 0.9417
 53/156 [=========>....................] - ETA: 15s - loss: 0.1838 - acc: 0.9416
 54/156 [=========>....................] - ETA: 15s - loss: 0.1820 - acc: 0.9427
 55/156 [=========>....................] - ETA: 15s - loss: 0.1804 - acc: 0.9432
 56/156 [=========>....................] - ETA: 15s - loss: 0.1793 - acc: 0.9436
 57/156 [=========>....................] - ETA: 15s - loss: 0.1830 - acc: 0.9430
 58/156 [==========>...................] - ETA: 14s - loss: 0.1869 - acc: 0.9423
 59/156 [==========>...................] - ETA: 14s - loss: 0.1914 - acc: 0.9407
 60/156 [==========>...................] - ETA: 14s - loss: 0.1893 - acc: 0.9411
 61/156 [==========>...................] - ETA: 14s - loss: 0.1920 - acc: 0.9411
 62/156 [==========>...................] - ETA: 14s - loss: 0.1926 - acc: 0.9405
 63/156 [===========>..................] - ETA: 14s - loss: 0.1915 - acc: 0.9410
 64/156 [===========>..................] - ETA: 14s - loss: 0.1942 - acc: 0.9414
 65/156 [===========>..................] - ETA: 13s - loss: 0.1977 - acc: 0.9409
 66/156 [===========>..................] - ETA: 13s - loss: 0.1963 - acc: 0.9408
 67/156 [===========>..................] - ETA: 13s - loss: 0.1953 - acc: 0.9412
 68/156 [============>.................] - ETA: 13s - loss: 0.1950 - acc: 0.9412
 69/156 [============>.................] - ETA: 13s - loss: 0.1972 - acc: 0.9402
 70/156 [============>.................] - ETA: 13s - loss: 0.1958 - acc: 0.9406
 71/156 [============>.................] - ETA: 13s - loss: 0.1971 - acc: 0.9401
 72/156 [============>.................] - ETA: 12s - loss: 0.1975 - acc: 0.9397
 73/156 [=============>................] - ETA: 12s - loss: 0.1958 - acc: 0.9401
 74/156 [=============>................] - ETA: 12s - loss: 0.1934 - acc: 0.9409
 75/156 [=============>................] - ETA: 12s - loss: 0.1994 - acc: 0.9396
 76/156 [=============>................] - ETA: 12s - loss: 0.1990 - acc: 0.9400
 77/156 [=============>................] - ETA: 12s - loss: 0.1981 - acc: 0.9403
 78/156 [==============>...............] - ETA: 12s - loss: 0.1999 - acc: 0.9407
 79/156 [==============>...............] - ETA: 11s - loss: 0.2001 - acc: 0.9399
 80/156 [==============>...............] - ETA: 11s - loss: 0.2032 - acc: 0.9387
 81/156 [==============>...............] - ETA: 11s - loss: 0.2017 - acc: 0.9390
 82/156 [==============>...............] - ETA: 11s - loss: 0.1995 - acc: 0.9398
 83/156 [==============>...............] - ETA: 11s - loss: 0.1987 - acc: 0.9398
 84/156 [===============>..............] - ETA: 11s - loss: 0.1969 - acc: 0.9405
 85/156 [===============>..............] - ETA: 11s - loss: 0.1992 - acc: 0.9397
 86/156 [===============>..............] - ETA: 10s - loss: 0.1982 - acc: 0.9400
 87/156 [===============>..............] - ETA: 10s - loss: 0.1992 - acc: 0.9397
 88/156 [===============>..............] - ETA: 10s - loss: 0.2067 - acc: 0.9379
 89/156 [================>.............] - ETA: 10s - loss: 0.2080 - acc: 0.9375
 90/156 [================>.............] - ETA: 10s - loss: 0.2092 - acc: 0.9375
 91/156 [================>.............] - ETA: 10s - loss: 0.2080 - acc: 0.9378
 92/156 [================>.............] - ETA: 9s - loss: 0.2081 - acc: 0.9382 
 93/156 [================>.............] - ETA: 9s - loss: 0.2071 - acc: 0.9385
 94/156 [=================>............] - ETA: 9s - loss: 0.2075 - acc: 0.9382
 95/156 [=================>............] - ETA: 9s - loss: 0.2086 - acc: 0.9375
 96/156 [=================>............] - ETA: 9s - loss: 0.2072 - acc: 0.9378
 97/156 [=================>............] - ETA: 9s - loss: 0.2073 - acc: 0.9375
 98/156 [=================>............] - ETA: 9s - loss: 0.2065 - acc: 0.9375
 99/156 [==================>...........] - ETA: 8s - loss: 0.2089 - acc: 0.9366
100/156 [==================>...........] - ETA: 8s - loss: 0.2121 - acc: 0.9353
101/156 [==================>...........] - ETA: 8s - loss: 0.2116 - acc: 0.9356
102/156 [==================>...........] - ETA: 8s - loss: 0.2114 - acc: 0.9357
103/156 [==================>...........] - ETA: 8s - loss: 0.2138 - acc: 0.9351
104/156 [===================>..........] - ETA: 8s - loss: 0.2131 - acc: 0.9351
105/156 [===================>..........] - ETA: 7s - loss: 0.2146 - acc: 0.9336
106/156 [===================>..........] - ETA: 7s - loss: 0.2149 - acc: 0.9334
107/156 [===================>..........] - ETA: 7s - loss: 0.2142 - acc: 0.9334
108/156 [===================>..........] - ETA: 7s - loss: 0.2140 - acc: 0.9332
109/156 [===================>..........] - ETA: 7s - loss: 0.2127 - acc: 0.9338
110/156 [====================>.........] - ETA: 7s - loss: 0.2126 - acc: 0.9338
111/156 [====================>.........] - ETA: 7s - loss: 0.2121 - acc: 0.9341
112/156 [====================>.........] - ETA: 6s - loss: 0.2116 - acc: 0.9342
113/156 [====================>.........] - ETA: 6s - loss: 0.2139 - acc: 0.9328
114/156 [====================>.........] - ETA: 6s - loss: 0.2143 - acc: 0.9331
115/156 [=====================>........] - ETA: 6s - loss: 0.2156 - acc: 0.9332
116/156 [=====================>........] - ETA: 6s - loss: 0.2142 - acc: 0.9335
117/156 [=====================>........] - ETA: 6s - loss: 0.2133 - acc: 0.9338
118/156 [=====================>........] - ETA: 5s - loss: 0.2144 - acc: 0.9335
119/156 [=====================>........] - ETA: 5s - loss: 0.2161 - acc: 0.9328
120/156 [======================>.......] - ETA: 5s - loss: 0.2148 - acc: 0.9333
121/156 [======================>.......] - ETA: 5s - loss: 0.2146 - acc: 0.9336
122/156 [======================>.......] - ETA: 5s - loss: 0.2135 - acc: 0.9342
123/156 [======================>.......] - ETA: 5s - loss: 0.2138 - acc: 0.9345
124/156 [======================>.......] - ETA: 5s - loss: 0.2146 - acc: 0.9342
125/156 [=======================>......] - ETA: 4s - loss: 0.2130 - acc: 0.9347
126/156 [=======================>......] - ETA: 4s - loss: 0.2129 - acc: 0.9348
127/156 [=======================>......] - ETA: 4s - loss: 0.2126 - acc: 0.9348
128/156 [=======================>......] - ETA: 4s - loss: 0.2152 - acc: 0.9341
129/156 [=======================>......] - ETA: 4s - loss: 0.2146 - acc: 0.9344
130/156 [========================>.....] - ETA: 4s - loss: 0.2142 - acc: 0.9346
131/156 [========================>.....] - ETA: 3s - loss: 0.2142 - acc: 0.9349
132/156 [========================>.....] - ETA: 3s - loss: 0.2127 - acc: 0.9354
133/156 [========================>.....] - ETA: 3s - loss: 0.2126 - acc: 0.9354
134/156 [========================>.....] - ETA: 3s - loss: 0.2125 - acc: 0.9352
135/156 [========================>.....] - ETA: 3s - loss: 0.2117 - acc: 0.9352
136/156 [=========================>....] - ETA: 3s - loss: 0.2112 - acc: 0.9350
137/156 [=========================>....] - ETA: 2s - loss: 0.2113 - acc: 0.9348
138/156 [=========================>....] - ETA: 2s - loss: 0.2104 - acc: 0.9348
139/156 [=========================>....] - ETA: 2s - loss: 0.2112 - acc: 0.9346
140/156 [=========================>....] - ETA: 2s - loss: 0.2108 - acc: 0.9346
141/156 [==========================>...] - ETA: 2s - loss: 0.2101 - acc: 0.9346
142/156 [==========================>...] - ETA: 2s - loss: 0.2099 - acc: 0.9344
143/156 [==========================>...] - ETA: 2s - loss: 0.2106 - acc: 0.9342
144/156 [==========================>...] - ETA: 1s - loss: 0.2106 - acc: 0.9342
145/156 [==========================>...] - ETA: 1s - loss: 0.2101 - acc: 0.9343
146/156 [===========================>..] - ETA: 1s - loss: 0.2107 - acc: 0.9341
147/156 [===========================>..] - ETA: 1s - loss: 0.2102 - acc: 0.9343
148/156 [===========================>..] - ETA: 1s - loss: 0.2096 - acc: 0.9343
149/156 [===========================>..] - ETA: 1s - loss: 0.2085 - acc: 0.9348
150/156 [===========================>..] - ETA: 0s - loss: 0.2081 - acc: 0.9348
151/156 [============================>.] - ETA: 0s - loss: 0.2072 - acc: 0.9352
152/156 [============================>.] - ETA: 0s - loss: 0.2067 - acc: 0.9354
153/156 [============================>.] - ETA: 0s - loss: 0.2074 - acc: 0.9353
154/156 [============================>.] - ETA: 0s - loss: 0.2068 - acc: 0.9355
155/156 [============================>.] - ETA: 0s - loss: 0.2064 - acc: 0.9355
156/156 [==============================] - 39s 252ms/step - loss: 0.2060 - acc: 0.9353 - val_loss: 0.4912 - val_acc: 0.8641
Epoch 31/200

  1/156 [..............................] - ETA: 25s - loss: 0.0753 - acc: 0.9688
  2/156 [..............................] - ETA: 24s - loss: 0.1122 - acc: 0.9375
  3/156 [..............................] - ETA: 24s - loss: 0.1206 - acc: 0.9479
  4/156 [..............................] - ETA: 23s - loss: 0.1169 - acc: 0.9531
  5/156 [..............................] - ETA: 23s - loss: 0.1326 - acc: 0.9437
  6/156 [>.............................] - ETA: 23s - loss: 0.1438 - acc: 0.9375
  7/156 [>.............................] - ETA: 23s - loss: 0.2203 - acc: 0.9241
  8/156 [>.............................] - ETA: 23s - loss: 0.2076 - acc: 0.9297
  9/156 [>.............................] - ETA: 23s - loss: 0.1867 - acc: 0.9375
 10/156 [>.............................] - ETA: 23s - loss: 0.1721 - acc: 0.9437
 11/156 [=>............................] - ETA: 22s - loss: 0.1938 - acc: 0.9318
 12/156 [=>............................] - ETA: 22s - loss: 0.1860 - acc: 0.9349
 13/156 [=>............................] - ETA: 22s - loss: 0.1756 - acc: 0.9375
 14/156 [=>............................] - ETA: 22s - loss: 0.1763 - acc: 0.9375
 15/156 [=>............................] - ETA: 22s - loss: 0.1719 - acc: 0.9396
 16/156 [==>...........................] - ETA: 21s - loss: 0.1789 - acc: 0.9375
 17/156 [==>...........................] - ETA: 21s - loss: 0.1753 - acc: 0.9393
 18/156 [==>...........................] - ETA: 21s - loss: 0.1761 - acc: 0.9375
 19/156 [==>...........................] - ETA: 21s - loss: 0.1686 - acc: 0.9408
 20/156 [==>...........................] - ETA: 21s - loss: 0.1689 - acc: 0.9406
 21/156 [===>..........................] - ETA: 20s - loss: 0.1668 - acc: 0.9405
 22/156 [===>..........................] - ETA: 20s - loss: 0.1643 - acc: 0.9418
 23/156 [===>..........................] - ETA: 20s - loss: 0.1642 - acc: 0.9416
 24/156 [===>..........................] - ETA: 20s - loss: 0.1606 - acc: 0.9427
 25/156 [===>..........................] - ETA: 20s - loss: 0.1602 - acc: 0.9437
 26/156 [====>.........................] - ETA: 19s - loss: 0.1707 - acc: 0.9399
 27/156 [====>.........................] - ETA: 19s - loss: 0.1708 - acc: 0.9410
 28/156 [====>.........................] - ETA: 19s - loss: 0.1687 - acc: 0.9408
 29/156 [====>.........................] - ETA: 19s - loss: 0.1677 - acc: 0.9407
 30/156 [====>.........................] - ETA: 19s - loss: 0.1634 - acc: 0.9427
 31/156 [====>.........................] - ETA: 19s - loss: 0.1622 - acc: 0.9425
 32/156 [=====>........................] - ETA: 19s - loss: 0.1634 - acc: 0.9404
 33/156 [=====>........................] - ETA: 18s - loss: 0.1689 - acc: 0.9403
 34/156 [=====>........................] - ETA: 18s - loss: 0.1752 - acc: 0.9366
 35/156 [=====>........................] - ETA: 18s - loss: 0.1859 - acc: 0.9339
 36/156 [=====>........................] - ETA: 18s - loss: 0.1851 - acc: 0.9340
 37/156 [======>.......................] - ETA: 18s - loss: 0.1840 - acc: 0.9350
 38/156 [======>.......................] - ETA: 18s - loss: 0.1887 - acc: 0.9342
 39/156 [======>.......................] - ETA: 17s - loss: 0.1893 - acc: 0.9335
 40/156 [======>.......................] - ETA: 17s - loss: 0.1923 - acc: 0.9320
 41/156 [======>.......................] - ETA: 17s - loss: 0.1890 - acc: 0.9329
 42/156 [=======>......................] - ETA: 17s - loss: 0.1893 - acc: 0.9323
 43/156 [=======>......................] - ETA: 17s - loss: 0.1910 - acc: 0.9310
 44/156 [=======>......................] - ETA: 17s - loss: 0.1914 - acc: 0.9304
 45/156 [=======>......................] - ETA: 16s - loss: 0.1908 - acc: 0.9306
 46/156 [=======>......................] - ETA: 16s - loss: 0.2022 - acc: 0.9287
 47/156 [========>.....................] - ETA: 16s - loss: 0.2088 - acc: 0.9269
 48/156 [========>.....................] - ETA: 16s - loss: 0.2129 - acc: 0.9251
 49/156 [========>.....................] - ETA: 16s - loss: 0.2157 - acc: 0.9241
 50/156 [========>.....................] - ETA: 16s - loss: 0.2134 - acc: 0.9250
 51/156 [========>.....................] - ETA: 16s - loss: 0.2124 - acc: 0.9252
 52/156 [=========>....................] - ETA: 15s - loss: 0.2149 - acc: 0.9243
 53/156 [=========>....................] - ETA: 15s - loss: 0.2136 - acc: 0.9245
 54/156 [=========>....................] - ETA: 15s - loss: 0.2145 - acc: 0.9242
 55/156 [=========>....................] - ETA: 15s - loss: 0.2167 - acc: 0.9233
 56/156 [=========>....................] - ETA: 15s - loss: 0.2213 - acc: 0.9213
 57/156 [=========>....................] - ETA: 15s - loss: 0.2218 - acc: 0.9216
 58/156 [==========>...................] - ETA: 14s - loss: 0.2188 - acc: 0.9230
 59/156 [==========>...................] - ETA: 14s - loss: 0.2200 - acc: 0.9232
 60/156 [==========>...................] - ETA: 14s - loss: 0.2228 - acc: 0.9219
 61/156 [==========>...................] - ETA: 14s - loss: 0.2246 - acc: 0.9216
 62/156 [==========>...................] - ETA: 14s - loss: 0.2229 - acc: 0.9224
 63/156 [===========>..................] - ETA: 14s - loss: 0.2258 - acc: 0.9211
 64/156 [===========>..................] - ETA: 14s - loss: 0.2267 - acc: 0.9214
 65/156 [===========>..................] - ETA: 13s - loss: 0.2304 - acc: 0.9212
 66/156 [===========>..................] - ETA: 13s - loss: 0.2290 - acc: 0.9219
 67/156 [===========>..................] - ETA: 13s - loss: 0.2261 - acc: 0.9230
 68/156 [============>.................] - ETA: 13s - loss: 0.2257 - acc: 0.9228
 69/156 [============>.................] - ETA: 13s - loss: 0.2262 - acc: 0.9226
 70/156 [============>.................] - ETA: 13s - loss: 0.2268 - acc: 0.9214
 71/156 [============>.................] - ETA: 13s - loss: 0.2315 - acc: 0.9212
 72/156 [============>.................] - ETA: 12s - loss: 0.2300 - acc: 0.9219
 73/156 [=============>................] - ETA: 12s - loss: 0.2321 - acc: 0.9217
 74/156 [=============>................] - ETA: 12s - loss: 0.2327 - acc: 0.9215
 75/156 [=============>................] - ETA: 12s - loss: 0.2327 - acc: 0.9213
 76/156 [=============>................] - ETA: 12s - loss: 0.2327 - acc: 0.9206
 77/156 [=============>................] - ETA: 12s - loss: 0.2309 - acc: 0.9209
 78/156 [==============>...............] - ETA: 12s - loss: 0.2314 - acc: 0.9207
 79/156 [==============>...............] - ETA: 11s - loss: 0.2315 - acc: 0.9209
 80/156 [==============>...............] - ETA: 11s - loss: 0.2335 - acc: 0.9207
 81/156 [==============>...............] - ETA: 11s - loss: 0.2328 - acc: 0.9213
 82/156 [==============>...............] - ETA: 11s - loss: 0.2313 - acc: 0.9219
 83/156 [==============>...............] - ETA: 11s - loss: 0.2304 - acc: 0.9224
 84/156 [===============>..............] - ETA: 11s - loss: 0.2295 - acc: 0.9230
 85/156 [===============>..............] - ETA: 11s - loss: 0.2310 - acc: 0.9228
 86/156 [===============>..............] - ETA: 10s - loss: 0.2319 - acc: 0.9226
 87/156 [===============>..............] - ETA: 10s - loss: 0.2336 - acc: 0.9213
 88/156 [===============>..............] - ETA: 10s - loss: 0.2320 - acc: 0.9219
 89/156 [================>.............] - ETA: 10s - loss: 0.2335 - acc: 0.9217
 90/156 [================>.............] - ETA: 10s - loss: 0.2345 - acc: 0.9215
 91/156 [================>.............] - ETA: 10s - loss: 0.2352 - acc: 0.9210
 92/156 [================>.............] - ETA: 9s - loss: 0.2348 - acc: 0.9212 
 93/156 [================>.............] - ETA: 9s - loss: 0.2333 - acc: 0.9210
 94/156 [=================>............] - ETA: 9s - loss: 0.2338 - acc: 0.9212
 95/156 [=================>............] - ETA: 9s - loss: 0.2339 - acc: 0.9211
 96/156 [=================>............] - ETA: 9s - loss: 0.2373 - acc: 0.9202
 97/156 [=================>............] - ETA: 9s - loss: 0.2359 - acc: 0.9207
 98/156 [=================>............] - ETA: 9s - loss: 0.2340 - acc: 0.9216
 99/156 [==================>...........] - ETA: 8s - loss: 0.2340 - acc: 0.9214
100/156 [==================>...........] - ETA: 8s - loss: 0.2363 - acc: 0.9206
101/156 [==================>...........] - ETA: 8s - loss: 0.2372 - acc: 0.9202
102/156 [==================>...........] - ETA: 8s - loss: 0.2368 - acc: 0.9200
103/156 [==================>...........] - ETA: 8s - loss: 0.2367 - acc: 0.9205
104/156 [===================>..........] - ETA: 8s - loss: 0.2356 - acc: 0.9207
105/156 [===================>..........] - ETA: 7s - loss: 0.2378 - acc: 0.9199
106/156 [===================>..........] - ETA: 7s - loss: 0.2394 - acc: 0.9195
107/156 [===================>..........] - ETA: 7s - loss: 0.2401 - acc: 0.9197
108/156 [===================>..........] - ETA: 7s - loss: 0.2414 - acc: 0.9193
109/156 [===================>..........] - ETA: 7s - loss: 0.2396 - acc: 0.9200
110/156 [====================>.........] - ETA: 7s - loss: 0.2384 - acc: 0.9205
111/156 [====================>.........] - ETA: 7s - loss: 0.2369 - acc: 0.9209
112/156 [====================>.........] - ETA: 6s - loss: 0.2373 - acc: 0.9208
113/156 [====================>.........] - ETA: 6s - loss: 0.2380 - acc: 0.9206
114/156 [====================>.........] - ETA: 6s - loss: 0.2366 - acc: 0.9211
115/156 [=====================>........] - ETA: 6s - loss: 0.2382 - acc: 0.9207
116/156 [=====================>........] - ETA: 6s - loss: 0.2387 - acc: 0.9208
117/156 [=====================>........] - ETA: 6s - loss: 0.2391 - acc: 0.9209
118/156 [=====================>........] - ETA: 5s - loss: 0.2407 - acc: 0.9206
119/156 [=====================>........] - ETA: 5s - loss: 0.2418 - acc: 0.9199
120/156 [======================>.......] - ETA: 5s - loss: 0.2419 - acc: 0.9198
121/156 [======================>.......] - ETA: 5s - loss: 0.2414 - acc: 0.9197
122/156 [======================>.......] - ETA: 5s - loss: 0.2433 - acc: 0.9191
123/156 [======================>.......] - ETA: 5s - loss: 0.2428 - acc: 0.9192
124/156 [======================>.......] - ETA: 5s - loss: 0.2423 - acc: 0.9196
125/156 [=======================>......] - ETA: 4s - loss: 0.2446 - acc: 0.9190
126/156 [=======================>......] - ETA: 4s - loss: 0.2438 - acc: 0.9191
127/156 [=======================>......] - ETA: 4s - loss: 0.2439 - acc: 0.9188
128/156 [=======================>......] - ETA: 4s - loss: 0.2433 - acc: 0.9189
129/156 [=======================>......] - ETA: 4s - loss: 0.2421 - acc: 0.9191
130/156 [========================>.....] - ETA: 4s - loss: 0.2433 - acc: 0.9190
131/156 [========================>.....] - ETA: 3s - loss: 0.2441 - acc: 0.9187
132/156 [========================>.....] - ETA: 3s - loss: 0.2443 - acc: 0.9183
133/156 [========================>.....] - ETA: 3s - loss: 0.2428 - acc: 0.9189
134/156 [========================>.....] - ETA: 3s - loss: 0.2419 - acc: 0.9193
135/156 [========================>.....] - ETA: 3s - loss: 0.2413 - acc: 0.9192
136/156 [=========================>....] - ETA: 3s - loss: 0.2407 - acc: 0.9191
137/156 [=========================>....] - ETA: 2s - loss: 0.2419 - acc: 0.9186
138/156 [=========================>....] - ETA: 2s - loss: 0.2423 - acc: 0.9185
139/156 [=========================>....] - ETA: 2s - loss: 0.2425 - acc: 0.9182
140/156 [=========================>....] - ETA: 2s - loss: 0.2423 - acc: 0.9183
141/156 [==========================>...] - ETA: 2s - loss: 0.2434 - acc: 0.9184
142/156 [==========================>...] - ETA: 2s - loss: 0.2435 - acc: 0.9184
143/156 [==========================>...] - ETA: 2s - loss: 0.2430 - acc: 0.9185
144/156 [==========================>...] - ETA: 1s - loss: 0.2468 - acc: 0.9173
145/156 [==========================>...] - ETA: 1s - loss: 0.2464 - acc: 0.9177
146/156 [===========================>..] - ETA: 1s - loss: 0.2464 - acc: 0.9176
147/156 [===========================>..] - ETA: 1s - loss: 0.2475 - acc: 0.9177
148/156 [===========================>..] - ETA: 1s - loss: 0.2467 - acc: 0.9181
149/156 [===========================>..] - ETA: 1s - loss: 0.2465 - acc: 0.9182
150/156 [===========================>..] - ETA: 0s - loss: 0.2476 - acc: 0.9185
151/156 [============================>.] - ETA: 0s - loss: 0.2481 - acc: 0.9187
152/156 [============================>.] - ETA: 0s - loss: 0.2491 - acc: 0.9184
153/156 [============================>.] - ETA: 0s - loss: 0.2481 - acc: 0.9185
154/156 [============================>.] - ETA: 0s - loss: 0.2474 - acc: 0.9186
155/156 [============================>.] - ETA: 0s - loss: 0.2477 - acc: 0.9187
156/156 [==============================] - 39s 252ms/step - loss: 0.2477 - acc: 0.9187 - val_loss: 0.5227 - val_acc: 0.8535
Epoch 32/200

  1/156 [..............................] - ETA: 24s - loss: 0.6899 - acc: 0.8438
  2/156 [..............................] - ETA: 25s - loss: 0.4808 - acc: 0.8750
  3/156 [..............................] - ETA: 24s - loss: 0.3373 - acc: 0.9167
  4/156 [..............................] - ETA: 24s - loss: 0.2941 - acc: 0.9297
  5/156 [..............................] - ETA: 23s - loss: 0.2700 - acc: 0.9313
  6/156 [>.............................] - ETA: 23s - loss: 0.2829 - acc: 0.9271
  7/156 [>.............................] - ETA: 23s - loss: 0.2878 - acc: 0.9152
  8/156 [>.............................] - ETA: 23s - loss: 0.2701 - acc: 0.9141
  9/156 [>.............................] - ETA: 23s - loss: 0.2666 - acc: 0.9167
 10/156 [>.............................] - ETA: 22s - loss: 0.2560 - acc: 0.9219
 11/156 [=>............................] - ETA: 22s - loss: 0.2648 - acc: 0.9176
 12/156 [=>............................] - ETA: 22s - loss: 0.2529 - acc: 0.9219
 13/156 [=>............................] - ETA: 22s - loss: 0.2597 - acc: 0.9231
 14/156 [=>............................] - ETA: 22s - loss: 0.2523 - acc: 0.9219
 15/156 [=>............................] - ETA: 22s - loss: 0.2482 - acc: 0.9229
 16/156 [==>...........................] - ETA: 21s - loss: 0.2423 - acc: 0.9258
 17/156 [==>...........................] - ETA: 21s - loss: 0.2288 - acc: 0.9301
 18/156 [==>...........................] - ETA: 21s - loss: 0.2204 - acc: 0.9323
 19/156 [==>...........................] - ETA: 21s - loss: 0.2123 - acc: 0.9342
 20/156 [==>...........................] - ETA: 21s - loss: 0.2186 - acc: 0.9328
 21/156 [===>..........................] - ETA: 20s - loss: 0.2116 - acc: 0.9345
 22/156 [===>..........................] - ETA: 20s - loss: 0.2085 - acc: 0.9332
 23/156 [===>..........................] - ETA: 20s - loss: 0.2064 - acc: 0.9321
 24/156 [===>..........................] - ETA: 20s - loss: 0.2055 - acc: 0.9310
 25/156 [===>..........................] - ETA: 20s - loss: 0.2049 - acc: 0.9313
 26/156 [====>.........................] - ETA: 20s - loss: 0.2098 - acc: 0.9315
 27/156 [====>.........................] - ETA: 20s - loss: 0.2079 - acc: 0.9317
 28/156 [====>.........................] - ETA: 19s - loss: 0.2027 - acc: 0.9330
 29/156 [====>.........................] - ETA: 19s - loss: 0.1993 - acc: 0.9332
 30/156 [====>.........................] - ETA: 19s - loss: 0.1952 - acc: 0.9344
 31/156 [====>.........................] - ETA: 19s - loss: 0.1983 - acc: 0.9345
 32/156 [=====>........................] - ETA: 19s - loss: 0.2127 - acc: 0.9307
 33/156 [=====>........................] - ETA: 19s - loss: 0.2088 - acc: 0.9328
 34/156 [=====>........................] - ETA: 18s - loss: 0.2097 - acc: 0.9320
 35/156 [=====>........................] - ETA: 18s - loss: 0.2042 - acc: 0.9339
 36/156 [=====>........................] - ETA: 18s - loss: 0.2065 - acc: 0.9323
 37/156 [======>.......................] - ETA: 18s - loss: 0.2035 - acc: 0.9333
 38/156 [======>.......................] - ETA: 18s - loss: 0.2004 - acc: 0.9350
 39/156 [======>.......................] - ETA: 17s - loss: 0.2077 - acc: 0.9343
 40/156 [======>.......................] - ETA: 17s - loss: 0.2051 - acc: 0.9352
 41/156 [======>.......................] - ETA: 17s - loss: 0.2072 - acc: 0.9329
 42/156 [=======>......................] - ETA: 17s - loss: 0.2123 - acc: 0.9315
 43/156 [=======>......................] - ETA: 17s - loss: 0.2141 - acc: 0.9302
 44/156 [=======>......................] - ETA: 17s - loss: 0.2124 - acc: 0.9297
 45/156 [=======>......................] - ETA: 17s - loss: 0.2128 - acc: 0.9292
 46/156 [=======>......................] - ETA: 16s - loss: 0.2105 - acc: 0.9300
 47/156 [========>.....................] - ETA: 16s - loss: 0.2091 - acc: 0.9309
 48/156 [========>.....................] - ETA: 16s - loss: 0.2130 - acc: 0.9290
 49/156 [========>.....................] - ETA: 16s - loss: 0.2092 - acc: 0.9305
 50/156 [========>.....................] - ETA: 16s - loss: 0.2104 - acc: 0.9306
 51/156 [========>.....................] - ETA: 16s - loss: 0.2114 - acc: 0.9295
 52/156 [=========>....................] - ETA: 15s - loss: 0.2087 - acc: 0.9303
 53/156 [=========>....................] - ETA: 15s - loss: 0.2114 - acc: 0.9287
 54/156 [=========>....................] - ETA: 15s - loss: 0.2104 - acc: 0.9294
 55/156 [=========>....................] - ETA: 15s - loss: 0.2108 - acc: 0.9290
 56/156 [=========>....................] - ETA: 15s - loss: 0.2121 - acc: 0.9297
 57/156 [=========>....................] - ETA: 15s - loss: 0.2112 - acc: 0.9293
 58/156 [==========>...................] - ETA: 14s - loss: 0.2096 - acc: 0.9300
 59/156 [==========>...................] - ETA: 14s - loss: 0.2070 - acc: 0.9306
 60/156 [==========>...................] - ETA: 14s - loss: 0.2055 - acc: 0.9313
 61/156 [==========>...................] - ETA: 14s - loss: 0.2057 - acc: 0.9314
 62/156 [==========>...................] - ETA: 14s - loss: 0.2058 - acc: 0.9309
 63/156 [===========>..................] - ETA: 14s - loss: 0.2046 - acc: 0.9315
 64/156 [===========>..................] - ETA: 14s - loss: 0.2030 - acc: 0.9326
 65/156 [===========>..................] - ETA: 13s - loss: 0.2012 - acc: 0.9327
 66/156 [===========>..................] - ETA: 13s - loss: 0.2007 - acc: 0.9328
 67/156 [===========>..................] - ETA: 13s - loss: 0.2007 - acc: 0.9319
 68/156 [============>.................] - ETA: 13s - loss: 0.1996 - acc: 0.9320
 69/156 [============>.................] - ETA: 13s - loss: 0.2009 - acc: 0.9316
 70/156 [============>.................] - ETA: 13s - loss: 0.2019 - acc: 0.9308
 71/156 [============>.................] - ETA: 13s - loss: 0.1995 - acc: 0.9318
 72/156 [============>.................] - ETA: 12s - loss: 0.1982 - acc: 0.9323
 73/156 [=============>................] - ETA: 12s - loss: 0.1978 - acc: 0.9319
 74/156 [=============>................] - ETA: 12s - loss: 0.1978 - acc: 0.9316
[truncated: 2,129,299 more chars]
