# Supplementary material for: CapPlant: a capsule network based framework for plant disease classification
Source: PeerJ Comput Sci. 2021 Nov 5;7:e752. doi: 10.7717/peerj-cs.752 (PMC8576552; doi:10.7717/peerj-cs.752)
Supplement: Supplemental Information 4 [file peerj-cs-07-752-s004.json]

{"class_name": "Model", "config": {"name": "model_1", "layers": [{"name": "input_1", "class_name": "InputLayer", "config": {"batch_input_shape": [null, 224, 224, 3], "dtype": "float32", "sparse": false, "name": "input_1"}, "inbound_nodes": []}, {"name": "conv2d_1", "class_name": "Conv2D", "config": {"name": "conv2d_1", "trainable": true, "filters": 16, "kernel_size": [3, 3], "strides": [1, 1], "padding": "same", "data_format": "channels_last", "dilation_rate": [1, 1], "activation": "relu", "use_bias": true, "kernel_initializer": {"class_name": "VarianceScaling", "config": {"scale": 1.0, "mode": "fan_avg", "distribution": "uniform", "seed": null}}, "bias_initializer": {"class_name": "Zeros", "config": {}}, "kernel_regularizer": null, "bias_regularizer": null, "activity_regularizer": null, "kernel_constraint": null, "bias_constraint": null}, "inbound_nodes": [[["input_1", 0, 0, {}]]]}, {"name": "max_pooling2d_1", "class_name": "MaxPooling2D", "config": {"name": "max_pooling2d_1", "trainable": true, "pool_size": [2, 2], "padding": "valid", "strides": [2, 2], "data_format": "channels_last"}, "inbound_nodes": [[["conv2d_1", 0, 0, {}]]]}, {"name": "conv2d_2", "class_name": "Conv2D", "config": {"name": "conv2d_2", "trainable": true, "filters": 32, "kernel_size": [3, 3], "strides": [1, 1], "padding": "same", "data_format": "channels_last", "dilation_rate": [1, 1], "activation": "relu", "use_bias": true, "kernel_initializer": {"class_name": "VarianceScaling", "config": {"scale": 1.0, "mode": "fan_avg", "distribution": "uniform", "seed": null}}, "bias_initializer": {"class_name": "Zeros", "config": {}}, "kernel_regularizer": null, "bias_regularizer": null, "activity_regularizer": null, "kernel_constraint": null, "bias_constraint": null}, "inbound_nodes": [[["max_pooling2d_1", 0, 0, {}]]]}, {"name": "max_pooling2d_2", "class_name": "MaxPooling2D", "config": {"name": "max_pooling2d_2", "trainable": true, "pool_size": [2, 2], "padding": "valid", "strides": [2, 2], "data_format": "channels_last"}, "inbound_nodes": [[["conv2d_2", 0, 0, {}]]]}, {"name": "conv2d_3", "class_name": "Conv2D", "config": {"name": "conv2d_3", "trainable": true, "filters": 64, "kernel_size": [3, 3], "strides": [1, 1], "padding": "same", "data_format": "channels_last", "dilation_rate": [1, 1], "activation": "relu", "use_bias": true, "kernel_initializer": {"class_name": "VarianceScaling", "config": {"scale": 1.0, "mode": "fan_avg", "distribution": "uniform", "seed": null}}, "bias_initializer": {"class_name": "Zeros", "config": {}}, "kernel_regularizer": null, "bias_regularizer": null, "activity_regularizer": null, "kernel_constraint": null, "bias_constraint": null}, "inbound_nodes": [[["max_pooling2d_2", 0, 0, {}]]]}, {"name": "max_pooling2d_3", "class_name": "MaxPooling2D", "config": {"name": "max_pooling2d_3", "trainable": true, "pool_size": [2, 2], "padding": "valid", "strides": [2, 2], "data_format": "channels_last"}, "inbound_nodes": [[["conv2d_3", 0, 0, {}]]]}, {"name": "conv2d_4", "class_name": "Conv2D", "config": {"name": "conv2d_4", "trainable": true, "filters": 128, "kernel_size": [3, 3], "strides": [1, 1], "padding": "same", "data_format": "channels_last", "dilation_rate": [1, 1], "activation": "relu", "use_bias": true, "kernel_initializer": {"class_name": "VarianceScaling", "config": {"scale": 1.0, "mode": "fan_avg", "distribution": "uniform", "seed": null}}, "bias_initializer": {"class_name": "Zeros", "config": {}}, "kernel_regularizer": null, "bias_regularizer": null, "activity_regularizer": null, "kernel_constraint": null, "bias_constraint": null}, "inbound_nodes": [[["max_pooling2d_3", 0, 0, {}]]]}, {"name": "max_pooling2d_4", "class_name": "MaxPooling2D", "config": {"name": "max_pooling2d_4", "trainable": true, "pool_size": [2, 2], "padding": "valid", "strides": [2, 2], "data_format": "channels_last"}, "inbound_nodes": [[["conv2d_4", 0, 0, {}]]]}, {"name": "reshape_1", "class_name": "Reshape", "config": {"name": "reshape_1", "trainable": true, "target_shape": [14, 14, 1, 128]}, "inbound_nodes": [[["max_pooling2d_4", 0, 0, {}]]]}, {"name": "conv_cap", "class_name": "ConvCapsuleLayer", "config": {"name": "conv_cap", "trainable": true, "kernel_size": 3, "num_capsule": 1, "num_atoms": 256, "strides": 1, "padding": "same", "routings": 5, "kernel_initializer": {"class_name": "VarianceScaling", "config": {"scale": 2.0, "mode": "fan_in", "distribution": "normal", "seed": null}}}, "inbound_nodes": [[["reshape_1", 0, 0, {}]]]}, {"name": "reshape_2", "class_name": "Reshape", "config": {"name": "reshape_2", "trainable": true, "target_shape": [14, 14, 256]}, "inbound_nodes": [[["conv_cap", 0, 0, {}]]]}, {"name": "flatten_1", "class_name": "Flatten", "config": {"name": "flatten_1", "trainable": true, "data_format": "channels_last"}, "inbound_nodes": [[["reshape_2", 0, 0, {}]]]}, {"name": "dense_1", "class_name": "Dense", "config": {"name": "dense_1", "trainable": true, "units": 38, "activation": "softmax", "use_bias": true, "kernel_initializer": {"class_name": "VarianceScaling", "config": {"scale": 1.0, "mode": "fan_avg", "distribution": "uniform", "seed": null}}, "bias_initializer": {"class_name": "Zeros", "config": {}}, "kernel_regularizer": null, "bias_regularizer": null, "activity_regularizer": null, "kernel_constraint": null, "bias_constraint": null}, "inbound_nodes": [[["flatten_1", 0, 0, {}]]]}], "input_layers": [["input_1", 0, 0]], "output_layers": [["dense_1", 0, 0]]}, "keras_version": "2.2.4", "backend": "tensorflow"}
